# Supplementary material for: Continental evolution influenced by relamination of deeply subducted continental crust
Source: Nat Geosci. 2026 May 5;19(5):589–95. doi: 10.1038/s41561-026-01963-w (PMC13167457; doi:10.1038/s41561-026-01963-w)
Supplement: Supplementary file 1 — Rheological properties used in the numerical experiments and numerical results. [file 41561_2026_1963_MOESM1_ESM.xlsx]

## Sheet: Numerical setup
Properties	Upper cont. crust	Lower cont. crust	Mantle	Weak zone	Basalt
Flow law	Wet quartzite	Plagioclase (An75)	Dry olivine	Wet olivine	Wet quartzite
1/AD (Pans)	1.97 × 1017	4.80 × 1022	3.98 × 1016	3.98 × 1016	1.97 × 1017
n	2.3	3.2	3.5	2.3	2.3
Ea (kJ)	154	238	532	154	154
Va (J/bar)	0.3	0.8	2.6	1	0.8
sin(φ)	0.3 – 0.15	0.6 – 0.2	0.6 – 0.2	0.1 – 0.03	0.1 – 0.03
ρ (kg/m3)	2700	2900	3300	3300	3000
Hr (muW/m3)	1.8	0.18	0.022	0.022	0.022
k (W/m/K)	(0.64 + 807/A) × exp(B)	(1.18 + 474/A) × exp(B)	(0.73 + 1293/A) × exp(B)	(0.73 + 1293/A) × exp(B)	(1.18 + 474/A) × exp(B)
Material properties:
ρ = initial density
AD = pre-exponential factor
n = stress exponent
Ea = activation energy
Va = activation volume
φ = friction angle
Hr = radioactive heat production
For all rocks: heat capacity Cp = 1000 J/K; coefficient of thermal expansion α = 3*10-5 1/K; coefficient of thermal compressibility β = 1*10-5 1/MPa; A = T(K) + 77; B = 0.00004 × P(MPa).

## Sheet: Numerical results
Model	Length of the oceanic crust (km)	Convergence rate (cm/yr)	Age of the oceanic crust (Myr)	Result	Comment
1	675	3	60	Relamination	-
2	675	5	60	Relamination	-
3	675	3	40	Relamination + break-off	-
4	675	5	40	Relamination + break-off	-
5	675	3	90	Relamination	-
6	675	5	90	Relamination	-
13	400	3	60	Relamination	-
14	400	5	60	Relamination	-
15	400	3	40	Relamination + break-off	-
16	400	5	40	Relamination + break-off	-
17	400	3	90	Relamination	-
18	400	5	90	Relamination	-
25	400	1	60	Relamination	-
26	400	1	40	Relamination	-
27	400	1	90	Relamination	-
31	675	1	60	Relamination	-
32	675	1	40	Relamination	-
33	675	1	90	Relamination	-
34	675	3	60	Relamination	Thinner thermal lithosphere
35	675	5	90	Relamination	Thinner thermal lithosphere
36	400	1	40	Relamination	Thinner thermal lithosphere
38	675	3	40	Relamination	Thinner thermal lithosphere
49	675	3	60	Relamination	Stronger upper crust
50	675	5	90	Relamination	Stronger upper crust
51	400	1	40	Relamination	Stronger upper crust
53	675	3	40	Relamination	Stronger upper crust
54	675	3	60	Relamination	Weaker upper crust
55	675	5	90	No relamination	Weaker upper crust
56	400	1	40	Break-off	Weaker upper crust
58	675	3	40	Break-off	Weaker upper crust
