# Supplementary material for: Continental evolution influenced by relamination of deeply subducted continental crust
Source: Nat Geosci. 2026 May 5;19(5):589–95. doi: 10.1038/s41561-026-01963-w (PMC13167457; doi:10.1038/s41561-026-01963-w)
Supplement: Supplementary file 2 — Analyses of the starting materials and results of the high-pressure experiments. [file 41561_2026_1963_MOESM2_ESM.xlsx]

## Sheet: Starting materials
Sample	Notation	SiO2	TiO2	Al2O3	FeOt	MgO	MnO	CaO	Na2O	K2O	P2O5	LOI	Total	Li	Be	Sc	V	Cr	Co	Ni	Cu	Zn	Ga	Rb	Sr	Y	Zr	Nb	Cs	Ba	La	Ce	Pr	Nd	Sm	Eu	Gd	Tb	Dy	Ho	Er	Tm	Yb	Lu	Hf	Ta	W	Pb	Th
17Q-92	UC	64.83	0.75	15.75	3.8018	2.32	0.09	3.5	3.97	2.98	0.24	0.67	98.9018	131.31	4.93	7.46	59.74	63.78	10.3	31.07	2.93	62.83	21.44	91.95	281.11	14.97	240.1	10.9	9.55	631.65	32.49	70.72	7.29	26.36	4.96	1.14	3.594	0.462	2.568	0.501	1.302	0.19	1.16	0.17	4.61	0.77		24.37	9.46
CXG1	SED	63.3	0.95	16.89	5.3756	2.34	0.07	1.99	2.22	4.35	0.13	1.34	98.9556		83.9454	2.87984	11.571	67.7542	64.5334	10.3839	26.0017	5.94779	73.6884	20.5635	151.68	210.082	15.8109	86.895	14.9853	7.91208	686.077	33.8422	67.6223	7.99381	29.2647	5.68186	1.10094	4.54362	0.665807	3.51895	0.649701	1.69154	0.240218	1.42632	0.225207	2.65445	4.18406	1.9349	30.7635
KLB1	PER	45.8	0.14	3.94	8.0723	36.7	0.14	2.88	0.38	0.06	0		98.1123	1.70861	0.0963315	14.4445	72.8176	1948.04	82.2437	1482.59	10.9309	45.934	2.71721	1.02607	11.6164	3.46039	28.929	0.402341	0.133134	9.26571	0.53019	1.19619	0.188044	0.859632	0.324811	0.141393	0.477999	0.113023	0.632424	0.162104	0.459466	0.0901647	0.445148	0.0918459	0.74639	1.28277	0.676745	3.50204	0.22302
Upper crust (Rudnick and Gao 2003)		66.62	0.64	15.4	5.04	2.48	0.1	3.59	3.27	2.8	0.15		100.07	24	2.1	14	97	92	17.3	47	28	67	17.5	82	320	21	193	12	4.9	628	31	63	7.1	27	4.7	1	4	0.7	3.9	0.83	2.3	0.3	2	0.31	5.3	0.9	1.9	17	10.5
[truncated: 2 more columns]

## Sheet: Experimental results
Run	Notation	Duration (h)	Contaminant	Mix (KLB1:contaminant)	T (ºC)	P (GPa)	Phase	Modal abundance (%)	n	SiO2	TiO2	Al2O3	FeOt	MgO	MnO	CaO	Na2O	K2O	P2O5	Total
D240724	PER:UC (8:2)	6	17Q-92 (Upper crust)	8.2	1200	1.5	Gl	15	10	54.8028	0.6019	20.2756	3.4301	5.6462	0.0665	6.3834	4.0523	3.2102	0.2999	99.015
										0.647264	0.0689903	0.236124	0.344026	0.344429	0.0265633	0.17712	0.129342	0.11359	0.0247137	0.719464
							Opx	54	4	53.5992	0.13925	5.946	6.134	31.9765	0.12975	1.153				99.6812
										0.52358	0.0253952	0.569536	0.0838491	0.866779	0.0255131	0.221055				0.393496
							Cpx	8	6	50.7285	0.478833	7.5185	3.4615	15.9255	0.104667	19.2197	1.48633			99.6993
										0.554214	0.0506337	0.0707467	0.0515199	0.118237	0.0279619	0.211588	0.123507			0.74365
							Ol	23	8	40.5261	0.0293333	0.05475	9.567	49.705	0.135	0.12375				99.8585
										0.608301	0.0100929	0.023181	0.396222	0.303601	0.0226337	0.022				0.616089
D081124	PER:UC (1:1)	10	17Q-92 (Upper crust)	1.1	1200	1.5	Gl	38	8	60.0531	0.747857	19.741	2.52614	3.36957	0.0452857	4.24457	4.18114	3.84514	0.271429	99.2044
										0.965703	0.0294812	0.267519	0.167846	0.254705	0.0230341	0.243866	0.0610612	0.0860338	0.0209591	0.946012
							Opx	55	6	53.3223	0.183	5.6025	6.823	31.9148	0.136833	1.18767				99.7737
										0.129645	0.0455148	0.443545	0.871054	0.964875	0.0257171	0.32777				0.215564
							Cpx	5	2	50.3665	0.5195	7.7595	3.2735	15.7375	0.0945	19.32	1.518			99.3935
										0.0657609	0.0289914	0.303349	0.111016	0.123744	0.00919239	0.0311127	0.0438406			0.52538
							Ol	2	4	40.2657	0.0335	0.06425	9.755	49.8445	0.14875	0.1085				100.306
										0.344143	0.0159269	0.0139374	0.0552932	0.479116	0.0226918	0.011619				0.801944
D121124	PER:UC (2:8)	10	17Q-92 (Upper crust)	2.8	1200	1.5	Gl	65	8	67.5344	0.6967	16.1292	1.9394	1.5055	0.0342	2.6532	3.7888	4.2097	0.2485	98.9176
										1.19863	0.134076	0.480641	0.242622	0.282757	0.0143512	0.394744	0.0573891	0.213601	0.119807	0.595139
							Opx	6	4	53.7803	0.3195	4.1475	7.739	32.4607	0.15525	1.02575				100.017
										0.670737	0.238532	1.88643	1.76218	0.714824	0.0217313	0.0487741				0.564079
							Opx	14	2	49.2255	0.977	8.4205	15.9585	23.501	0.2985	1.6005				100.595
										0.106773	0.0240416	0.307591	0.506996	0.585484	0.0445477	0.222739				0.00424264
							Cpx	7	4	50.764	0.481667	7.57967	3.34767	15.849	0.085	19.368	1.518			99.744
										0.385462	0.016563	0.0798582	0.0416693	0.210288	0.0157162	0.0225389	0.0643661			0.625475
							Ol	8	3	39.2855	0.033	0.0545	11.7435	48.631	0.159	0.117				100.108
										0.907218	0.00141421	0.0176777	0.509824	0.158392	0.0410122	0.00424264				0.570635
D240724	PER:SED	6	CXG1 (Sediment)	8.2	1200	1.5	Gl	20	10	53.5138	0.8893	19.5307	4.3909	5.8694	0.0912	6.8987	2.8921	4.1519	0.269	98.7388
										0.802449	0.115789	0.167774	0.208747	0.249429	0.0240638	0.417272	0.0816448	0.0779365	0.142331	0.897645
							Opx	51	8	53.5255	0.126875	5.48875	6.39575	32.4061	0.14175	1.10513				99.5539
										0.693026	0.040449	0.313618	0.206959	0.3126	0.0224165	0.284657				0.657026
							Cpx	4	9	50.9649	0.489889	7.448	3.47322	15.7554	0.100333	19.3329	1.58611			99.8944
										0.15115	0.0466649	0.153766	0.0652912	0.145402	0.0106888	0.106671	0.0847223			0.296194
							Ol	25	6	40.2992	0.02	0.0616667	9.66917	49.292	0.154333	0.118				99.1107
										1.16876	0.0234521	0.0188113	0.211707	0.308826	0.0108566	0.0115239				1.30034

## Sheet: Glass trace elements
Notation	Contaminant	Mix (KLB1:contaminant)	n	Rb	Sr	Y	Zr	Nb	Ba	La	Ce	Pr	Nd	Sm	Eu	Gd	Tb	Dy	Ho	Er	Tm	Yb	Lu	Hf	Ta	Th
PER:UC (8:2)	17Q-92 (Upper crust)	8.2	3	188.23	462.823	15.8941	75.6988	11.2375	1097.92	33.3205	66.3901	7.45623	28.8598	5.62366	1.39061	4.13026	0.517697	3.02837	0.509753	1.55386	0.198748	1.11474	0.19593	1.48594	0.892499	8.60454
				13.5839	56.5231	3.4688	27.014	1.43926	127.822	7.77296	17.3175	1.32584	7.76409	0.337411	0.299004	1.40734	0.065189	0.650444	0.0934654	0.516855	0.0335767	0.240441	0.00507639	0.463874	0.178035	2.86204
PER:UC (1:1)	17Q-92 (Upper crust)	1.1	3	230.901	512.128	18.1406	126.786	15.6228	1237.2	49.4051	96.3917	10.5647	38.1858	6.8846	1.55526	5.59487	0.633904	3.20279	0.632767	1.6139	0.216226	1.38545	0.18844	2.87158	1.24029	13.7053
				17.9841	44.5863	1.01974	14.1203	1.29875	79.74	2.65708	9.21668	1.42505	3.94067	0.620274	0.201776	0.510583	0.0372969	0.161823	0.0783905	0.0670445	0.0267751	0.155162	0.00677388	0.241885	0.0617116	2.90711
PER:UC (2:8)	17Q-92 (Upper crust)	2.8	3	191.859	382.959	15.8084	50.849	13.6858	1106.02	95.7154	174.549	17.099	56.0953	7.20687	1.3175	5.69605	0.640463	2.69774	0.555122	1.52524	0.203283	1.0454	0.205811	1.26678	0.936453	18.803
				33.5023	102.102	1.49017	16.5502	1.65842	180.695	14.5506	29.3442	2.65555	7.72336	1.39612	0.269955	1.59494	0.0174235	0.489167	0.0430011	0.229159	0.0553882	0.210973	0.0325178	0.46882	0.0362394	4.78358
PER:SED	CXG1 (Sediment)	8.2	1	187.432	340.88	31.7666	490.888	22.3516	1124.28	51.7661	98.8288	12.2509	45.8936	8.66942	1.73589	8.39894	0.982547	5.89707	1.02302	2.84198	0.446292	2.59311	0.372593	18.9729	1.69884	19.6754
