# Supplementary material for: Continental evolution influenced by relamination of deeply subducted continental crust
Source: Nat Geosci. 2026 May 5;19(5):589–95. doi: 10.1038/s41561-026-01963-w (PMC13167457; doi:10.1038/s41561-026-01963-w)
Supplement: Supplementary file 3 — Global geochemical compilation from post-collisional magmas. [file 41561_2026_1963_MOESM3_ESM.xlsx]

## Sheet: Whole rock Data
Orogen	Ref	SiO2	TiO2	Al2O3		FeOt	MgO	MnO	CaO	Na2O	K2O	P2O5	LOI	Total	Li	Be	Sc	V	Cr	Co	Ni	Cu	Zn	Ga	Rb	Sr	Y	Zr	Nb	Cs	Ba	La	Ce	Pr	Nd	Sm	Eu	Gd	Tb	Dy	Ho	Er	Tm	Yb	Lu	Hf	Ta	W	Pb
Caledonian	Donated by Stephens	60.76	0.73	17.31		4.6013	2.8	0.09	3.81	5.09	3.29	0.3	0.6
Caledonian	Donated by Stephens	62.5	0.7	16.36		4.2453	2.72	0.08	3.72	4.45	3.69	0.28	1
Caledonian	Donated by Stephens	60.3	0.88	17.3		4.9306	3.37	0.1	4.51	4.33	3.16
Caledonian	Donated by Stephens	61.61	0.87	17.1		4.895	3.32	0.1	4.14	4.43	3.17
Caledonian	Donated by Stephens	68.38	0.46	16.43		2.4119	1.07	0.04	2.44	4.38	4.1
Caledonian	Donated by Stephens	60.75	1.04	17.12		5.0997	3	0.08	4.58	4.46	3.77
Caledonian	Donated by Stephens	64.59	0.76	17.26		3.8982	1.82	0.06	3.13	4.2	4.7
Caledonian	Donated by Stephens	58.8	0.96	16.28		5.86813	4.14	0.11	4.49	3.66	3.71	0.33	1.59
Caledonian	Donated by Stephens	62.16	0.78	15.81		4.90986	3.17	0.08	3.84	4.45	3.46	0.26	2.2
Caledonian	Donated by Stephens	59.76	0.97	16.44		5.80885	3.94	0.09	5.13	4.4	3.09	0.33	2.36
Caledonian	Donated by Stephens	60.71	0.86	16.13		5.44333	3.89	0.09	4.26	4.53	3.25	0.29	1.94
Caledonian	Donated by Stephens	61.6	0.81	15.94		5.14696	3.29	0.07	4.07	4.28	3.49	0.26	2.43
Caledonian	Donated by Stephens	71.95	0.31	14.41		1.63991	0.5	0.04	1.05	4.26	4.15	0.06	3.09
Caledonian	Donated by Stephens	70.04	0.39	14.9		2.03507	0.69	0.05	1.47	4.78	3.94	0.1	3.03
Caledonian	Donated by Stephens	70.05	0.4	15.19		2.11411	0.66	0.05	1.57	4.8	3.94	0.11	2.63
Caledonian	Donated by Stephens	69.61	0.39	15.29		2.19314	0.87	0.06	1.19	4.7	3.86	0.13	2.33
Caledonian	Donated by Stephens	70.39	0.41	15.41		2.14374	0.73	0.05	1.49	4.55	3.9	0.13	2.98
Caledonian	Donated by Stephens	66.52	0.53	16.24		2.8213	1.83		3.41	5.04	2.58	0.18
Caledonian	Donated by Stephens	66.97	0.52	15.98		2.848	1.88		3.12	4.72	2.65	0.17
Caledonian	Donated by Stephens	70.38	0.36	14.95		2.0114	0.98		2.07	4.25	3.54	0.1
Caledonian	Donated by Stephens	57.43	1.01	17.27		6.53732	5.94	0.15	6.18	3.35	1.46	0.27	0.2
Caledonian	Donated by Stephens	60.81	1.01	16.97		5.35994	2.85	0.1	5.47	4.33	2.49	0.29	0.2
Caledonian	Donated by Stephens	61.53	0.92	16.88		5.09044	2.77	0.13	5.06	3.8	2.74	0.23	0.4
Caledonian	Donated by Stephens	62.09	0.95	17.49		4.88014	2.01	0.13	4.65	4.1	2.79	0.25	0.4
Caledonian	Donated by Stephens	59.43	1.1	17.35		5.7583	3.65	0.11	5.77	3.77	2.48	0.2
Caledonian	Donated by Stephens	68.96	0.51	15.38		2.5721	1.13	0.15	2.12	3.51	4.86	0.09
Caledonian	Donated by Stephens	68.96	0.51	15.38		2.5721	1.13	0.04	2.12	3.51	4.86	0.09
Caledonian	Donated by Stephens	70.35	0.18	16.68		1.2816	0.72	0.04	1.82	6.39	2.58	0.06
Caledonian	Donated by Stephens	69.18	0.25	17.19		1.7622	0.81	0.05	2.4	6.76	2.48	0.1
Caledonian	Donated by Stephens	68.94	0.32	17.02		1.8512	1.05	0.06	2.52	6.34	2.29	0.11
Caledonian	Donated by Stephens	69.11	0.27	16.71		1.7533	1.09	0.06	2.34	5.81	2.79	0.06
Caledonian	Donated by Stephens	69.26	0.22	16.46		1.3528	0.36	0.05	1.73	6.32	3.32		0.8
Caledonian	Donated by Stephens	55.05	1.27	16.22		7.05494	6.18	0.11	7.05	4.02	2.08	0.31	0.66
Caledonian	Donated by Stephens	53.17	1.12	15.47		8.6597	7.91	0.2	7.1	2.94	1.25	0.46	1.4
Caledonian	Donated by Stephens	55.91	1.19	16.73		6.56998	5.45	0.11	5.8	4.06	2.55	0.34	0.94
Caledonian	Donated by Stephens	57.89	1.13	17.27		6.41957	3.87	0.23	5.38	3.37	3.17	0.29	0.4
Caledonian	Donated by Stephens	57.08	1.27	16.91		6.52993	4.55	0.12	6.15	3.57	2.29	0.37	0.6
Caledonian	Donated by Stephens	55.38	1.26	15.99		7.48713	5.69	0.13	6.67	3.93	2.34	0.32	0.4
Caledonian	Donated by Stephens	59.66	1.22	16.29		5.74896	3.14	0.1	4.88	3.66	3.62	0.41	0.6
Caledonian	Donated by Stephens	60.42	1.08	15.96		5.28188	3.17	0.09	4.59	3.61	4.11	0.36	0.6
Caledonian	Donated by Stephens	63.02	0.81	16.65		3.85432	1.69	0.06	3.07	4.39	4.34	0.28	1.29
Caledonian	Donated by Stephens	65.26	0.73	15.46		3.76639	2.14	0.06	3.06	3.92	4.09	0.25	1.4
Caledonian	Donated by Stephens	65.51	0.72	15.38		3.84854	2.45	0.06	2.42	3.79	4.05	0.22	1
Caledonian	Donated by Stephens	67.08	0.66	15.19		3.49085	1.87	0.04	2.78	3.66	4.36	0.2	0.6
Caledonian	Donated by Stephens	71.3	0.18	15.08		1.35236	0.84	0.04	0.72	4.42	4.3	0.07	1.4
Caledonian	Donated by Stephens	55.34	1.26	15.99		7.4849	5.69	0.14	6.67	3.93	2.34	0.32
Caledonian	Donated by Stephens	55.91	1.19	16.73		6.81402	5.45	0.12	5.8	4.06	2.55	0.34
Caledonian	Donated by Stephens	55.05	1.27	16.22		7.05272	6.18	0.12	7.05	4.02	2.08	0.31
Caledonian	Donated by Stephens	66.44	0.59	15.88		2.7768	1.88	0.07	2.56	4.94	3.04	0.22	1.6
Caledonian	Donated by Stephens	71.74	0.24	14.71		1.0591	0.64	0.03	1.27	5.15	3.19	0.07	1.4
Caledonian	Donated by Stephens	70.08	0.29	15.41		1.4774	0.74	0.03	1.03	4.92	3.88	0.09	1.8
Caledonian	Donated by Stephens	70.48	0.31	16.02		1.8957	0.99	0.04	2.65	4.7	2.81	0.1
Caledonian	Donated by Stephens	66.79	0.66	15.78		3.2485	2.48	0.06	2.91	3.5	3.68	0.22
Caledonian	Donated by Stephens	64.43	0.58	16.12		3.1684	2.56	0.06	3.71	4.24	3.49	0.28
Caledonian	Donated by Stephens	71.5	0.04	15.13		2.047	0.64	0.04	0.89	4	4.8	0.15
Caledonian	Donated by Stephens	63.08	0.77	16.4		3.9071	2.93	0.07	4.02	4.02	3.71	0.3
Caledonian	Donated by Stephens	61.09	0.84	16.35		4.183	3.12	0.09	4.38	5.42	3.38	0.34
Caledonian	Donated by Stephens	68.27	0.5	15.5		2.4653	1.54	0.06	2.82	4.25	3.77	0.22
Caledonian	Donated by Stephens	67.91	0.48	16.16		2.4208	1.65	0.05	1.63	4.38	4.5	0.22
Caledonian	Donated by Stephens	55.84	1.28	18.55		6.1677	3.4	0.09	7.79	4.45	1.54	0.23
Caledonian	Donated by Stephens	57.28	1.35	17.9		7.3692	2.7	0.12	5.81	4.47	2	0.28
Caledonian	Donated by Stephens	65.1	0.84	15.46		4.4589	1.52	0.06	3.77	3.78	3.92	0.2
Caledonian	Donated by Stephens	65.41	0.81	15.56		4.2631	1.68	0.05	3.22	3.98	3.77	0.2
Caledonian	Donated by Stephens	67.69	0.45	15.56		2.28579	1.56		2.65	5.77	1.77	0.18
Caledonian	Donated by Stephens	57.01	0.91	17.19		5.02788	5.4		5.7	4.48	1.94	0.39
Caledonian	Donated by Stephens	58	1.25	19.22		6.8352	2.29		4.97	4.77	2.76	0.29
Caledonian	Donated by Stephens	64.2	0.77	15.85		3.8448	2.32		3.5	4.13	3.36	0.33
Caledonian	Donated by Stephens	67.6	0.57	15.94		2.6077	1.43		2.27	3.66	4.5	0.15
Caledonian	Donated by Stephens	66.7	0.56	15.46		3.1417	1.55		2.94	3.97	4.13	0.16
Caledonian	Donated by Stephens	71.91	0.22	15.51		1.1392	0.57	0.04	0.55	4.67	4.45	0.08	0.4
Caledonian	Donated by Stephens	72.36	0.23	15.15		1.2638	0.4	0.04	0.64	4.98	4.71	0.09	0.6
Caledonian	Donated by Stephens	72.8	0.21	15.3		1.1659	0.71	0.03	0.76	4.47	4.21	0.06	0.6
Caledonian	Donated by Stephens	58.93	1	16.66		5.1887	4.43	0.11	4.67	3.79	3.26	0.34	1.2
Caledonian	Donated by Stephens	59.27	0.85	18.93		5.0997	2.46	0.12	3.47	4.47	4.04	0.45	0.6
Caledonian	Donated by Stephens	59.4	0.97	19.68		4.4589	2.69	0.11	3.67	4.98	3.14	0.47	0.4
Caledonian	Donated by Stephens	61.38	0.76	18.12		4.2542	2.35	0.11	3.83	3.83	4.38	0.28
Caledonian	Donated by Stephens	56.89	0.98	17.19		6.5949	4.56	0.15	5.76	4.11	2.64	0.32
Caledonian	Donated by Stephens	58.61	0.91	17.13		5.4735	4.24	0.13	5.63	3.86	2.52	0.31
Caledonian	Donated by Stephens	57.36	1.21	16.22		6.1054	4.86	0.12	5.54	3.34	2.84	0.39	0.6
Caledonian	Donated by Stephens	63.69	1.14	16.15		5.0018	1.95	0.08	3.8	3.66	3.35	0.33
Caledonian	Donated by Stephens	72.4	0.24	14.9		1.3795	0.56	0.05	1.02	3.25	5.38	0.13
Caledonian	Donated by Stephens	72.57	0.32	14.63		1.6465	0.74	0.05	0.96	2.93	5.21	0.13
Caledonian	Donated by Stephens	69.09	0.54	15.55		2.7056	1.12	0.06	2.28	3.46	4.41	0.21
Caledonian	Donated by Stephens	67.94	0.77	14.61		3.7914	1.41	0.06	2.75	3.37	3.81	0.2	1.2
Caledonian	Donated by Stephens	65.73	0.65	15.99		3.3464	1.66	0.08	2.41	4.96	3.45	0.24	1.4
Caledonian	Donated by Stephens	57.57	0.81	18.14		5.55663	3.83	0.09	6.19	4.7	1.69	0.34	0.4
Caledonian	Donated by Stephens	57.57	1.06	17.87		6.25448	3.59	0.11	5.19	4.05	3.13	0.4	0.6
Caledonian	Donated by Stephens	59.7	0.78	16.77		4.62907	3.29	0.11	4.23	4.9	3.03	0.27	1.6
Caledonian	Donated by Stephens	59.01	0.7	16.43		4.82772	4.22	0.1	4.38	5.07	2.77	0.22	1.6
Caledonian	Donated by Stephens	64.95	0.6	15.79		3.44688	2.75	0.1	3.9	4.21	3.11	0.2	0.4
Caledonian	Donated by Stephens	67.64	0.5	15.67		2.86099	1.96	0.07	3.07	4.59	3.6	0.16	0.2
Caledonian	Donated by Stephens	65.32	0.59	16.21		3.30502	1.72	0.06	3.43	4.52	3.32	0.22	0.6
Caledonian	Donated by Stephens	67.45	0.49	15.94		2.56543	1.71	0.06	2.71	4.54	3.84	0.17	0.4
Caledonian	Donated by Stephens	68.22	0.45	16.01		2.45595	1.4	0.06	2.62	4.67	3.77	0.16	0.2
Caledonian	Donated by Stephens	54.25	1.11	15.15		7.4226	7.11	0.12	8.07	3.39	1.85
Caledonian	Donated by Stephens	54.31	1.33	15.91		7.6629	6.3	0.14	7.56	3.58	1.81
Caledonian	Donated by Stephens	50.86	2.38	17.26		9.8054	4.29	0.14	7.49	2.99	1.98	1.42	0.6
Caledonian	Donated by Stephens	56.79	1.85	16.57		7.7009	3.36	0.15	5.09	2.42	2.42	0.98	2
Caledonian	Donated by Stephens	54.75	1.58	17.74		7.41806	4.13	0.14	6.05	3.14	1.76	0.64	1.8
Caledonian	Donated by Stephens	55.79	1.01	17.12		6.5828	5.77	0.13	8.11	2.89	1.51	0.2	0.6
Caledonian	Donated by Stephens	68.7	0.59	15.87		3.03348	1.42	0.06	2.04	4.4	4	0.17
Caledonian	Donated by Stephens	66.88	0.68	15.8		3.29362	1.5	0.07	2.23	3.73	4.12	0.19	1.8
Caledonian	Donated by Stephens	65.7	0.77	15.98		3.88707	1.78	0.06	2.64	3.73	3.61	0.22	1.6
Caledonian	Donated by Stephens	68.62	0.68	15.88		3.28339	1.37	0.06	1.97	3.6	4.14	0.2	0.6
Caledonian	Donated by Stephens	49.2	2.65	16.16		11.9171	5.15	0.15	8.37	2.92	1.19	0.19
Caledonian	Donated by Stephens	49.11	2.61	17.61		10.4588	4.29	0.09	8.36	2.48	1.44	0.92	1.6
Caledonian	Donated by Stephens	55.13	3.31	17.43		6.89465	4.18	0.09	7.36	3.25	1.65	0.14	0.4
Caledonian	Donated by Stephens	52.7	1.3	20.46		6.39136	2.89	0.09	3.82	5.74	2.98	0.47	2.8
Caledonian	Donated by Stephens	55.64	1.22	20.99		5.8392	2.02	0.06	5.09	4.86	2.34	0.41	1
Caledonian	Donated by Stephens	58.65	1.21	18.65		6.01827	2.32	0.1	5.21	4.89	2.23	0.44	0.4
Caledonian	Donated by Stephens	60.06	0.63	17.42		4.67384	4	0.1	6.29	3.3	1.64	0.21	1.6
Caledonian	Donated by Stephens	52.47	0.82	18.41		5.89883	6.6	0.1	9.32	2.69	1.09	0.21	2
Caledonian	Donated by Stephens	55.48	1.25	16.5		6.75777	5.05	0.12	7.16	3.21	2.12	0.32	2
Caledonian	Donated by Stephens	51.64	1.99	17.7		8.11698	5.24	0.12	8.8	3.06	1.09	0.47	1.4
Caledonian	Donated by Stephens	55.85	1.73	16.86		7.44191	4.04	0.1	6.41	3.35	1.57	0.15	1.4
Caledonian	Donated by Stephens	65.84	0.65	16.97		3.4589	1.56	0.06	2.82	4.87	2.59	0.24	1.2
Caledonian	Donated by Stephens	64.25	0.66	17.8		3.62666	1.96	0.07	2.98	4.5	1.96	0.24	1.4
Caledonian	Donated by Stephens	68.38	0.54	16.16		2.98052	1.37	0.06	1.96	3.63	3.41	0.24	1.4
Caledonian	Donated by Stephens	70.53	0.52	15.66		3.0584	1.33	0.06	2.06	4	2.57	0.17	0.4
Caledonian	Donated by Stephens	68.96	0.49	15.98		2.1716	0.93	0.03	0.78	3.82	5.41	0.22
Caledonian	Donated by Stephens	70.33	0.29	15.29		0.6853	0.04	0.02	1.08	5.25	5.82	0.13	1
Caledonian	Donated by Stephens	70.35	0.29	15.18		1.3973	0.83	0.05	1.54	3.87	4.6	0.11	0.4
Caledonian	Donated by Stephens	62.94	0.65	15.32		3.4087	1.46	0.11	3.06	4.53	4.92	0.4	2.2
Caledonian	Donated by Stephens	69.16	0.38	14.29		1.8601	0.88	0.04	1.82	4.44	4.84	0.22	1
Caledonian	Donated by Stephens	60.23	0.57	16.98		4.1207	3.5	0.07	4.78	4.78	3.1	0.31	0.4
Caledonian	Donated by Stephens	62.35	0.56	16.96		3.8982	3.26	0.06	4.63	4.04	3.17	0.28	0.2
Caledonian	Donated by Stephens	60.86	0.59	17.73		4.1029	3.05	0.08	4.72	4.67	3.1	0.33
Caledonian	Donated by Stephens	60.41	0.61	17.21		4.1919	3.07	0.08	4.68	4.13	3.48	0.31	1.8
Caledonian	Donated by Stephens	59.56	0.57	17.45		4.1741	2.92	0.08	5.4	4.43	2.86	0.29	2
Caledonian	Donated by Stephens	59.09	0.58	17.27		4.3254	3.69	0.08	4.93	4.63	2.82	0.32	1
Caledonian	Donated by Stephens	57.63	0.92	16.55		6.3902	5.27	0.12	6.18	4.1	1.88	0.22	0.2
Caledonian	Donated by Stephens	56.46	0.99	16.84		6.942	5.69	0.13	6.76	4.1	1.55	0.23	0
Caledonian	Donated by Stephens	60.46	0.92	17.02		5.2866	3.25	0.1	4.35	3.98	3.26	0.23	0
Caledonian	Donated by Stephens	65.65	0.72	16.52		3.916	1.83	0.07	3.34	3.91	3.3	0.17	0
Caledonian	Donated by Stephens	64.48	0.76	16.74		4.0762	2.1	0.08	3.86	3.84	2.99	0.17	0
Caledonian	Donated by Stephens	57.6	1.3	17.69		6.6839	3.44	0.14	5.71	4.46	1.98	0.25	0
Caledonian	Donated by Stephens	62.8	0.77	16.59		4.0228	3.34	0.09	3.63	5.48	1.93	0.35	0.4
Caledonian	Donated by Stephens	57.01	0.96	15.44		5.3578	4.47	0.11	5.66	4.29	2.79	0.46	1.2
Caledonian	Donated by Stephens	62.51	0.77	16.02		4.0584	3.59	0.07	4.24	5.32	2.63	0.34	0.4
Caledonian	Donated by Stephens	61.15	0.8	16.36		4.45	3.93	0.09	4.15	5.09	2.7	0.36	0.2
Caledonian	Donated by Stephens	58.56	0.88	17.1		4.7793	4.23	0.08	3.26	4.71	2.33	0.41	3
Caledonian	Donated by Stephens	62.35	0.74	16.38		3.8982	3.46	0.08	4.17	4.73	2.89	0.32	1
Caledonian	Donated by Stephens	59.26	0.95	19.24		7.63406	5.53	0.07	0.78	1.51	2.98	0.16	1.2
Caledonian	Donated by Stephens	64.52	0.81	12.83		5.25696	4.26	0.19	8.14	0.78	2.09	0.2	0.4
Caledonian	Donated by Stephens	60.28	0.82	15.44		5.51489	6.15	0.12	5.53	3.32	2.18	0.28	0.6
Caledonian	Donated by Stephens	60.33	0.69	15.35		4.89811	5.73	0.09	5.08	4.05	2.22	0.23	0.8
Caledonian	Donated by Stephens	59.6	0.85	15.56		4.99539	6.02	0.05	3.1	3.28	3.33	0.24	2.2
Caledonian	Donated by Stephens	61.33	0.87	15.06		5.14287	5.25	0.09	5	3.91	2.68	0.3	0.4
Caledonian	Donated by Stephens	59.07	0.8	15.61		5.63735	5.87	0.1	5.78	3.77	2.59	0.25	0.2
Caledonian	Donated by Stephens	60.12	0.82	15.53		5.30315	5.54	0.09	5.47	3.64	2.63	0.29	0.6
Caledonian	Donated by Stephens	61.55	0.84	15.44		4.8359	4.38	0.09	4.58	3.84	2.93	0.3	0.8
Caledonian	Donated by Stephens	59.86	0.94	14.87		5.57202	5.58	0.11	5.27	3.43	2.45	0.32	1.4
Caledonian	Donated by Stephens	59.75	0.82	15.15		4.98542	5.03	0.1	4.93	3.46	2.87	0.29	2.4
Caledonian	Donated by Stephens	62.96	0.8	15.62		4.28669	3.87	0.07	4.12	3.43	3.46	0.24	0.6
Caledonian	Donated by Stephens	63.17	0.78	15.62		4.18531	3.89	0.08	3.9	3.68	3.63	0.23	0.4
Caledonian	Donated by Stephens	63.13	0.8	15.1		4.33377	3.75	0.09	3.98	3.69	3.46	0.23	1
Caledonian	Donated by Stephens	67.23	0.59	14.83		3.20293	2.45	0.07	2.94	3.52	3.96	0.18	0.6
Caledonian	Donated by Stephens	68.64	0.49	14.78		2.47829	1.79	0.06	2.16	3.64	4.46	0.15	0.8
Caledonian	Donated by Stephens	71.34	0.34	14.9		1.90576	1.33	0.05	1.4	3.25	4.91	0.1	0.2
Caledonian	Donated by Stephens	71.23	0.28	15.15		1.96592	1.23	0.05	1.73	3.46	4.6	0.1	0.6
Caledonian	Donated by Stephens	71.57	0.35	14.81		1.83651	1.03	0.04	1.72	3.12	4.75	0.07	0.8
Caledonian	Donated by Stephens	70.25	0.3	15.15		2.03507	1.34	0.05	1.81	3.21	4.59	0.09	1.2
Caledonian	Donated by Stephens	70.41	0.41	15.15		2.23621	1.48	0.05	1.86	4.01	4.51	0.12	0.2
Caledonian	Donated by Stephens	70.16	0.43	15.81		2.3763	1.36	0.05	2.59	4.62	2.99	0.2
Caledonian	Donated by Stephens	58.27	0.88	16.43		5.1709	5.21	0.1	6.19	4.19	2.57	0.34	0.2
Caledonian	Donated by Stephens	52.92	0.98	17.27		7.0221	7.15	0.14	8.73	3.9	0.53	0.33	0.2
Caledonian	Donated by Stephens	58.92	0.84	17		5.162	4.73	0.1	6.18	4.25	2.09	0.29
Caledonian	Donated by Stephens	62.36	0.74	16.25		4.4589	4.4	0.09	4.82	3.67	2.96	0.26
Caledonian	Donated by Stephens	66.12	0.58	15.61		3.293	2.75	0.06	2.85	4.18	4.29	0.16	0.6
Caledonian	Donated by Stephens	66.18	0.55	16.06		3.1239	2.44	0.05	2.88	3.82	3.96	0.17	0.2
Caledonian	Donated by Stephens	61.16	0.72	16.56		4.7259	4.59	0.09	4.85	4.27	2.48	0.25
Caledonian	Donated by Stephens	58.04	0.88	16.38		5.429	5.52	0.09	5.91	4.16	2.21	0.24
Caledonian	Donated by Stephens	66.69	0.55	15.91		3.0705	2.16	0.05	3.02	4.37	3.99	0.19
Caledonian	Donated by Stephens	72.6	0.19	15.69		0.9078	0.61	0.03	0.38	4.68	4.86	0.04	0.4
Caledonian	Donated by Stephens	70.67	0.29	14.45		2.1805	0.56	0.1	0.68	3.53	5.77	0.06	0.8
Caledonian	Donated by Stephens	62.9	0.69	17.27		4.984	2.49	0.09	3.59	4.24	3.15	0.17
Caledonian	Donated by Stephens	66.19	0.54	15.19		3.3553	2.19	0.06	3.11	3.86	4.1	0.14
Caledonian	Donated by Stephens	59.49	0.72	17.94		4.82024	3.9	0.09	4.96	4.9	2.93	0.31
Caledonian	Donated by Stephens	59.49	0.66	18.39		4.61892	3.56	0.09	5.02	4.77	2.73	0.28	0.2
Caledonian	Donated by Stephens	65	0.54	16.08		3.50144	2.58	0.07	3.72	4.71	2.9	0.2	0.8
Caledonian	Donated by Stephens	61.42	0.61	17.34		4.20792	3.12	0.07	4.76	5.04	2.69	0.26	0.2
Caledonian	Donated by Stephens	61.13	0.63	17.62		4.43843	3.38	0.08	4.66	4.88	2.64	0.25	0.2
Caledonian	Donated by Stephens	65.62	0.56	15.34		3.85263	2.81	0.06	3.51	4.05	3.18	0.2	0.4
Caledonian	Donated by Stephens	67.36	0.45	15.37		3.03312	2.13	0.06	3.05	4.23	3.54	0.17
Caledonian	Donated by Stephens	67.2	0.43	15.92		2.88672	2.04	0.06	2.98	4.41	3.64	0.17
Caledonian	Donated by Stephens	54.65	1.39	14.43		7.5205	5.96	0.15	6.53	4.21	3.1	0.65	1
Caledonian	Donated by Stephens	56.38	0.98	16.35		6.1855	3.8	0.08	4.56	6.28	2.94	0.83	1.4
Caledonian	Donated by Stephens	57.44	0.76	19.27		4.5212	2.78	0.09	5.13	6.84	2.53	0.44	0.2
Caledonian	Donated by Stephens	56.67	1.05	15.44		6.3279	3.1	0.14	5.91	4.98	4.89	0.82	0.6
Caledonian	Donated by Stephens	58.64	0.88	15.65		5.073	4.2	0.1	4.77	5.32	3.82	0.67	0.6
Caledonian	Donated by Stephens	58.87	0.85	14.37		5.0018	4.21	0.11	4.09	5.66	4.68	0.68
Caledonian	Donated by Stephens	59.42	0.79	15.32		5.2154	2.93	0.1	3.78	5.55	4.26	0.56	0.8
Caledonian	Donated by Stephens	62.92	0.55	16.92		3.0527	1.74	0.06	2.83	6.26	3.85	0.3	0.2
Caledonian	Donated by Stephens	64.36	0.5	17.09		2.7412	1.32	0.05	2.11	5.81	4.42	0.24	0.6
Caledonian	Donated by Stephens	64.97	0.51	16.51		2.8124	1.46	0.05	2.35	5.65	4.17	0.31	0.6
Caledonian	Donated by Stephens	66.51	0.46	15.68		2.5098	1.23	0.05	2.3	5.53	4.18	0.27
Caledonian	Donated by Stephens	65.76	0.61	15.33		3.2129	2.92	0.07	3.06	4.14	3.24	0.25	0.4
Caledonian	Donated by Stephens	64.69	0.64	15.53		3.3286	2.9	0.06	3.26	5.09	3.21	0.3	0.4
Caledonian	Donated by Stephens	67.42	0.54	16.06		2.8925	2.37	0.05	2.27	4.49	3.58	0.23	0.4
Caledonian	Donated by Stephens	66.8	0.5	15.47		2.6166	1.78	0.05	2.64	4.97	3.51	0.19	0.8
Caledonian	Donated by Stephens	68.75	0.33	15.5		1.6465	1.31	0.04	1.81	5.71	3.19	0.12	0.8
Caledonian	Donated by Stephens	68.08	0.51	15.34		2.8213	1.42	0.07	1.95	4.45	4.33	0.18	1
Caledonian	Donated by Stephens	70.65	0.43	14.78		1.9847	1.13	0.04	1.22	3.54	5.01	0.1
Caledonian	Donated by Stephens	70.96	0.45	14.8		2.0737	0.91	0.05	1.24	3.41	5.07	0.12	0.4
Caledonian	Donated by Stephens	69.54	0.51	15.49		2.848	1.69	0.02	1.23	3.8	4.47	0.11
Caledonian	Donated by Stephens	65.78	0.66	16.23		3.7825	2.36	0.04	2.63	4.03	3.82	0.16
Caledonian	Donated by Stephens	66.21	0.65	16.05		3.6312	1.89	0.04	2.86	3.96	3.79	0.15
Caledonian	Donated by Stephens	58.46	1.11	16.35		6.1321	5.23	0.11	5.65	3.55	2.25	0.17
Caledonian	Donated by Stephens	71.2	0.41	13.81		2.6781	1.82	0.05	2.69	3.06	3.04	0.16	0.6
Caledonian	Donated by Stephens	63.92	0.58	16.8		3.98373	2.57	0.08	4	4.26	2.5	0.21	0.4
Caledonian	Donated by Stephens	60.4	0.73	16.8		4.59463	3.5	0.08	4.17	4.11	2.94	0.31	1.2
Caledonian	Donated by Stephens	66.38	0.36	15.79		2.7226	1.92	0.6	3.19	4.15	3.15	0.13	1
Caledonian	Donated by Stephens	51.67	1.16	16.17		6.34081	7.45	0.11	9.86	2.47	1.46	0.3	1.6
Caledonian	Donated by Stephens	61.3	0.72	16.41		4.26924	3.22	0.07	4.45	4.28	2.73	0.23	1
Caledonian	Donated by Stephens	63.37	0.69	16.33		4.19813	2.83	0.08	4.09	3.73	3.34	0.2	0.4
Caledonian	Donated by Stephens	59.58	0.7	17.03		4.95543	4.53	0.08	5.42	4.01	2.34	0.24	0.4
Caledonian	Donated by Stephens	65.77	0.62	15.74		3.48061	2.36	0.07	3.41	4.01	3.27	0.22	0.4
Caledonian	Donated by Stephens	66.96	0.96	16.51		6.28162	1.94	0.05	1.45	1.85	3.35	0.15	0.2
Caledonian	Donated by Stephens	62.05	0.87	16.3		4.0851	2.99	0.08	4.78	4.13	2.82	0.31	1
Caledonian	Donated by Stephens	63.2	0.89	16.81		3.9694	2.85	0.07	4.19	4.67	2.58	0.3	0.2
Caledonian	Donated by Stephens	64.68	0.74	15.73		3.4977	2.56	0.07	3.63	4.39	3.42	0.27	1
Caledonian	Donated by Stephens	62.61	0.86	16.69		3.8893	2.96	0.07	4.12	5.09	3.05	0.35	0.8
Caledonian	Donated by Stephens	65.8	0.63	15.32		3.1595	1.93	0.06	3.05	4.64	3.54	0.25	1.8
Caledonian	Donated by Stephens	72.7	0.24	14.4		1.1926	0.59	0.04	1.19	3.93	4.23	0.06	1.2
Caledonian	Donated by Stephens	70.05	0.36	15.34		1.7889	0.88	0.03	1.81	4.85	3.36	0.11	1.2
Caledonian	Donated by Stephens	71.55	0.28	15.04		1.424	0.65	0.04	1.45	4.34	3.74	0.09	0.6
Caledonian	Donated by Stephens	69.88	0.29	15.68		1.335	0.55	0.04	1.55	4.48	4.59	0.09	1
Caledonian	Donated by Stephens	71.14	0.28	14.98		1.4507	0.6	0.04	1.74	4.43	3.5	0.09	1.8
Caledonian	Donated by Stephens	71.55	0.29	14.93		1.4596	0.65	0.04	1.64	4.33	3.66	0.09	0.8
Caledonian	Donated by Stephens	61.94	0.85	16.59		4.0228	2.81	0.07	3.99	5.19	2.94	0.33	0.6
Caledonian	Thompson and Fowler 1986	52.8	1.15	14.87		8.5351	3.98	0.16	5.6	4.04	4.83	0.91
Caledonian	Thompson and Fowler 1986	60.65	0.59	17.63		3.649	0.99	0.07	2.92	5.34	5.87	0.24
Caledonian	Thompson and Fowler 1986	56.07	0.91	15.43		5.5892	3.54	0.12	7.05	4.92	4.72	0.9
Caledonian	Thompson and Fowler 1986	61.49	0.63	17.13		3.1773	2.16	0.05	2.65	6.62	4.79	0.35
Caledonian	Thompson and Fowler 1986	58.1	0.9	15.46		4.5924	5.69	0.08	5.26	4.81	4.32	0.8
Caledonian	Bowes and Kosler 1993	50.16	0.77	15.81		8.4211	5.8	0.14	8.29	3.4	2.39	0.34	2.55						214	26	71	81	100	82	52	1383	15	92			1140	45	47
Caledonian	Bowes and Kosler 1993	57.76	0.63	16.65		4.9231	4.24	0.07	4.11	3.76	4.31	0.26	2.08						83	12	49	82	66	14	13	10	13	227			1120	61	87
Caledonian	Fowler and Henney 1996	48.56	1.72	12.24		7.6362	8	0.15	10.75	2.84	3.54	1.82	0.99					128	186	27	43	6	139		129	2432	31	485	46		1477	202	472	44.8	187	22.5	5.76	15.7		7.86	1.23	2.75		2.18	0.28	13.5	3.2
Caledonian	Fowler and Henney 1996	50.33	1.04	13.19		6.1499	7.3	0.15	8.52	3.88	3.59	1.01	3.67					109	279	26	78	5	101		98	2023	23	303	24		3057	188	392	36.9	145	19.9	5.11	12.5		5.68	0.9	2.12		1.78	0.24	8.5	2.1
Caledonian	Fowler and Henney 1996	50.62	1.63	12.38		6.4169	7.29	0.13	8	5.06	2.77	1.35	1.8					116	247	25	76	17	111		135	2060	32	376	32		3987	191	410	39.1	158	21.5	5.5	14.5		7.13	1.13	2.61		2.17	0.29
Caledonian	Fowler and Henney 1996	51.34	0.97	13.67		5.9719	5.56	0.16	8.23	4	3.85	0.95	3.39					98	250	24	74	19	103		97	2255	25	312	24		2971	183	378	35.6	137	18.5	4.82	11.8		5.33	0.84	2.06		1.72	0.23	7.5	1.5
Caledonian	Fowler and Henney 1996	51.4	1	13.35		5.7316	7.24	0.13	8.33	3.5	4.3	1.01	1.96					103	280	27	72	40	83		77	1930	24	298	24		3056	217	421	37.4	143	19.8	5.14	12.5		5.26	0.83	2.06		1.7	0.23
Caledonian	Fowler and Henney 1996	51.91	1.01	13.15		5.2332	7.53	0.09	7.37	3.98	3.92	1.05	2.87					96	99	30	93	44	131		76	1686	20	273	21		2093	134	285	28	106	15.2	4.05	10.1		4.53	0.73	1.73		1.41	0.18
Caledonian	Fowler and Henney 1996	52.06	0.96	13.48		6.2567	5.54	0.15	8.04	3.26	4.38	1.05	3.53					101	205	23	62	25	113		84	1893	29	327	19		2079	216	446	37.8	144	20.2	5.24	13.1		5.94	0.99	2.47		2.16	0.3
Caledonian	Fowler and Henney 1996	52.17	0.97	13.49		5.6871	5.83	0.15	8.3	4.11	3.68	0.92	2.83					99	253	27	74	23	95		95	2246	23	305	23		2870	179	370	34.8	134	18.7	4.91	11.8		5.27	0.84	2.06		1.76	0.23
Caledonian	Fowler and Henney 1996	52.29	1.21	11.33		5.7583	7.28	0.15	10.21	4.07	3.5	2.11	1.13					75	294	24	118	20	109		85	2230	32	352	30		2199	159	385	38.3	158	23	5.98	15.5		7.05	1.12	2.57		2.05	0.27
Caledonian	Fowler and Henney 1996	52.61	1.52	12.73		6.0698	6.59	0.12	8.07	4.83	3.15	1.32	1.9					106	229	26	63	14	94		95	2017	27	419	30		3212	170	373	36.2	144	21.2	5.52	14		6.47	1.03	2.39		1.92	0.25	11.5	2.2
Caledonian	Fowler and Henney 1996	52.79	0.96	13.63		5.7583	6.07	0.13	7.99	4.06	3.88	0.9	2.32					98	239	25	68	12	89		104	2360	24	329	23		2923	177	366	33.7	128	18	4.79	11.5		5.15	0.84	2.09		1.81	0.25
Caledonian	Fowler and Henney 1996	64.8	1	15.6		5.6248	6.17	0.1	6.25	4.76	2.89	0.51	1.44					99	166	27	101	19	95		70	1699	18	249	15		1315	73.3	141	15.1	52	7.11	1.99	5.19		3.48	0.63	1.76		1.79	0.25
Caledonian	Fowler and Henney 1996	57.07	0.85	14.33		4.7526	3.98	0.12	6.05	6.09	3.36	0.75	1.57					69	133	21	32	10	78		116	2144	22	354	22		3024	153	301	28.8	105	14.4	3.68	9.45		4.87	0.81	2.09		1.97	0.27	8.6	1.8
Caledonian	Fowler and Henney 1996	58.23	0.75	15.39		4.984	3.64	0.15	5.44	3.91	4.87	0.65	1.44					65	112	21	33	14	110		72	2135	23	360	24		2482	175	343	31.1	112	15	3.78	9.43		4.65	0.79	2.05		1.9	0.27
Caledonian	Fowler et al. 2008	50.92	1.18	14.17		5.6159	4.55	0.12	7.28	4.27	4.14	1.11	4.56					93	77		29	22	120		102	2807	29	605	47		2887	162	310		143	21.4	5.01	13.6		6.72		2.86		1.88
Caledonian	Fowler et al. 2008	49.22	1	11.86		6.4169	5.22	0.13	8.35	3.14	4.54	1.44	4.23					96	78		34	43	115		137	2321	21	589	20		2890	124	228		110	17.4	3.99	11.4		5.04		2.21		1.5
Caledonian	Fowler et al. 2008	48.56	1.72	12.24		7.6362	8	0.15	10.75	3.54	2.84	1.82	0.99					128	186		43	6	139		129	2432	31	485	46		1477	202	472	44.8	187	22.5	5.76	15.7		7.86		2.75		2.18	0.28
Caledonian	Fowler et al. 2008	54.12	0.85	13.01		4.539	3.94	0.17	7.41	2.46	6.82	0.35	3.91					95	140		115	20	74		254	944	37	367	22		1851	190	375	41.1	136	19.7	4.48	11.7		6.89		2.2		1.61	0.29
Caledonian	Fowler et al. 2008	54.77	1.05	19.28		5.6159	3.49	0.08	5.19	5.18	2.93	0.44	0.75					117	66		28	30	71		69	1774	15	535	9		1790	122	168	17.8	48.8	5.68	1.83	5.54		2.53		1.47		1.07	0.27
Caledonian	Fowler et al. 2008	63.6	0.51	13.1		4.2987	3	0.07	2.83	6.32	5.29	0.44	0.1					29	9		10	4	55		102	1580	21	336	13		3341	124	247		123	18.4	4.79	13.1		5.52		2.57		1.68
Caledonian	Fowler et al. 2008	62.75	0.42	15.45		2.2962	1.04	0.08	2.03	6.41	5.99	0.24	0.99					31	11		19	5	22		79	1957	30	179	11		5557	236	393		193	24.2	5.98	15.4		6.68		3.29		1.67
Caledonian	Fowler et al. 2008	64.55	0.41	16.59		2.6878	0.94	0.07	1.91	6.13	5.86	0.31	0.29					34	7		15	6	33		88	1292	28	343	16		4502	211	385		179	23.3	5.56	14.6		6.01		2.99		1.47
Caledonian	Fowler et al. 2008	65.06	0.37	15.13		2.2962	0.83	0.07	0.94	6.95	6.38	0.17	0.42					26	10		13	3	55		106	1286	21	370	17		4455	187	240		124	18.4	4.33	10.7		4.94		2.26		1.21
Caledonian	Fowler et al. 2008	63.76	0.48	16.6		2.8747	1.55	0.06	2.03	6.04	5.35	0.35							3		10	20	55		87	1661	35	474	19		4968	293	389	37.5	167	21.7	5.29	12.9		5.8		2.3		1.54	0.22
Caledonian	Fowler et al. 2008	61.49	0.63	17.13		3.1773	2.16	0.05	2.65	6.62	4.79	0.35							26		20	14	58		62	2073	17	464	15		2606	108	211	24.2	91	12.1	2.98	7.2		4.07		2.05		1.1	0.16
Caledonian	Fowler et al. 2008	61.85	0.57	17.61		2.848	1.38	0.05	2.27	6.38	5.08	0.28	0.42					34	14		10	3	41		67	1800	13	250	11		2478
Caledonian	Fowler et al. 2008	54.23	0.54	20.19		3.115	0.56	0.12	4.23	6.6	9.33	0.1	2.43					124	3		7	53	98		131	3206	37	275	16.9		1920	154.4	271.2		95.52	16.09	4.44	12.29		7.52		3.14		2.38	0.335
Caledonian	Fowler et al. 2008	49.99	1.01	16.67		7.7786	1.82	0.17	10.36	1.31	8.57	0.27	1.93					388	20		12	33	59		439	975	23.8	455	5.4		1455	64.8	198.2		163.3	24.17	5.11	11.71		4.91		1.731		1.351	0.202
Caledonian	Fowler et al. 2008	68.1	0.05	18.54		0.4984	0.14	0.01	0.13	7.57	5.11	0.02	0.65					16	2		3	9	13		69.8	932	1.9	15.6	1.3		1681	19.85	21.38		5.554	0.6621	0.397	0.448		0.227		0.108		0.1365	0.026
Caledonian	Fowler et al. 2008	56.7	0.9	15.36		6.2211	3.26	0.15	5.14	3.71	5.81	0.62	0.46					155	78		40				93	2628	37	153	14		3993	100	180	19.6	84.1	12.9	4.06	9.35		6.32		3.14		3.08	0.46
Caledonian	Fowler et al. 2008	57.24	0.86	15.34		5.8918	2.99	0.2	4.77	3.05	7.28	0.56	0.31					147	69		34				120	2494	34	133	14		3562	95.4	173	18	75.7	11.4	3.97	8.38		5.72		2.91		2.84	0.42
Caledonian	Fowler et al. 2008	52.6	1.15	14.81		8.4995	3.97	0.16	5.58	4.02	4.81	0.91	0.32					196	53		38				95	7393	29	79	14		5315	81.6	145	16.9	75.4	11.4	3.62	8.38		5.2		2.38		2.04	0.29
Caledonian	Fowler et al. 2008	59.8	0.69	17.63		4.2898	1.34	0.1	2.93	4.59	6.65	0.36	0.19					82	9		10				106	4164	32	222	27		3383	98.1	193	20.7	87.5	13	3.56	9.32		5.77		2.69		2.45	0.36
Caledonian	Fowler et al. 2008	61.14	0.61	17.68		3.6401	0.93	0.08	2.7	5.85	6.27	0.25	0.16					81	15		6				97	5281	27	66	15		4093	87	151	17	73.2	11.2	3.37	7.79		4.81		2.24		1.84	0.26
Caledonian	Fowler et al. 2008	61.99	0.48	18.35		2.8569	0.62	0.06	2.05	5.88	6.4	0.2	0.15					63	2		3				101	5933	22	46	12		4330	63.2	114	12.8	53.7	8.21	2.75	5.76		3.63		1.69		1.46	0.21
Caledonian	Fowler et al. 2008	62.81	0.73	15.46		3.5422	2.61	0.06	3.65	4.33	3.74	0.23	1.27					73	73		31	23	50		57	1023	23	199	10		1181	59.3	101	11.2	37.8	5.46	1.47	3.992		2.88		1.1		1.13	0.21
Caledonian	Fowler et al. 2008	63.23	0.78	15.9		3.7736	2.65	0.07	3.77	4.78	2.79	0.26	0.65					74	61		33	14	51		46	1043	22	216	9		1022	48.7	80.8	9.18		5.56	1.35	4.208		3.23		1.39		1.05	0.22
Caledonian	Fowler et al. 2008	63.83	0.76	15.94		3.5511	2.4	0.06	4.2	4.68	2.57	0.23	0.57					76	60		28	17	48		56	975	22	209	12		952	48.3	80.1	9.07	31.4	4.75	1.27	3.563		2.96		1.13		1.29	0.25
Caledonian	Fowler et al. 2008	69.12	0.3	16.03		2.0559	0.6	0.07	2.55	6.07	2.68	0.09	0.26					31	30		0	5	47		54	901	21	201	6		796	24.4	36.8	5.32	19	3.4	0.826	2.76		2.28		1.02		1.24	0.26
Caledonian	Fowler et al. 2008	67.86	0.33	16.08		1.9135	0.61	0.06	2.01	4.82	4.75	0.07	0.37					26	21		1	7	47		109	785	23	164	8		2001	23.9	39.4	5.33	20.8	3.66	0.912	2.752		2.57		1		1.38	0.26
Caledonian	Fowler et al. 2008	70.61	0.22	15.92		1.3795	0.37	0.04	1.73	5.98	3.13	0.02	0.19					20	25		0	4	38		65	858	19	132	4		1067	12.6	20.1	3.29	14.3	2.42	0.568	2.04		1.75		0.77		0.94	0.2
Caledonian	Fowler et al. 2008	69.05	0.36	15.2		1.8156	1.33	0.04	1.31	5.36	4.76	0.22							12		9	8	36		76	1667	10	238	9		2437	82	145	14.4	52	6.6	1.8	3.9		2.15				0.71	0.1
Caledonian	Fowler et al. 2008	62.98	0.77	15.4		4.1919	3.14	0.07	4.09	4.88	3.29	0.36	1.07					81	97		51	10	76		71	1333	20	210	14		1239	68.7	117		56.3	9.1	2.22	4.95		4.27		1.99		1.6
Caledonian	Fowler et al. 2008	67.04	0.63	15.3		3.4443	2.39	0.05	3.06	4.89	3.23	0.27	1.26					77	79		35	8	66		90	1095	17	171	14		1093	54.9	94.4		44.7	7.6	1.77			3.65		1.92		1.35
Caledonian	Fowler et al. 2008	69.24	0.43	14.7		2.3407	1.3	0.04	1.96	5	3.89	0.15	1.85					47	50		21	5	44		83	693	10	172	10		1375	48.8	84.8		35.2	5.1	1.43	3.66		2.46		1.53		0.96
Caledonian	Fowler et al. 2008	72.37	0.29	14.89		1.3083	0.59	0.03	1.14	4.92	4.5	0.01	0.78					15	22		4	7	33		185	677	12	158	9		1309	47.7	76.3	8.42	26.6	3.62	0.92	2.27		1.58		0.61		0.58	0.12
Caledonian	Fowler et al. 2008	72.3	0.31	15.08		1.335	0.59	0.03	0.65	4.88	4.83	0.01	0.8					30	25		2	6	31		154	514	12	175	8		1253	60.3	88.5	9.62	30.3	3.86	0.99	2.34		1.5		0.55		0.47	0.1
Caledonian	Fowler et al. 2008	70.05	0.41	14.16		2.0203	0.84	0.05	2.24	4.25	4.63	0.08	1.79						44							899	18	220			1525	86.3	144	15.9	49.5	6.85	1.6	4.7		2.84		1.19		0.94	0.2
Caledonian	Fowler et al. 2008	71.28	0.24	16.16		1.2816	0.52	0.02	2.52	5.45	1.68	0	0.49						15							863	8	135			490	32.1	42.8	4.86	15.3	1.98	0.6	1.43		1		0.44		0.42	0.09
Caledonian	Fowler et al. 2008	69.69	0.24	16.27		1.335	0.5	0.02	1.98	4.17	3.3	0	0.78					17	25		0	4	26		68	646	24	172	2		1198	36.8	52.2	6.28	18.8	2.54	0.66	2.11		1.39		0.67		0.45	0.11
Caledonian	Fowler et al. 2008	71	0.22	14.96		1.2282	0.46	0.03	1.85	5.12	3.09	0	0.44					14	22		2	4	26		73	663	29	170	2		1131	39.9	41	5.28	16.7	2.33	0.66	1.85		1.4		0.59		0.63	0.13
Caledonian	Fowler et al. 2001 - GSL	49.22	1	11.86	7.21	6.4169	5.22	0.13	8.35	3.14	4.54	1.44	4.23	96.34					78		34	43	115		137	2321	21	589	20		2890	124	228		110	17.4	3.99	11.4		5.04		2.21		1.5
Caledonian	Fowler et al. 2001 - GSL	50.92	1.18	14.17	6.31	5.6159	4.55	0.12	7.28	4.27	4.14	1.11	4.56	98.61					77		29	22	120		102	2807	29	605	47		2887	162	310		143	21.4	5.01	13.63		6.72		2.86		1.88
Caledonian	Fowler et al. 2001 - GSL	62.98	0.77	15.4	4.71	4.1919	3.14	0.07	4.09	4.88	3.29	0.36	1.07	100.76					97		51	10	76		71	1333	20	210	14		1239	69	117		56	9.1	2.22	4.95		4.27		1.99		1.6		6.62	0.95
Caledonian	Fowler et al. 2001 - GSL	66.68	0.65	14.88	3.47	3.0883	2.47	0.05	3.24	4.83	2.43	0.29	0.5	99.49					73		33	10	61		87	1312	16	206	13		1034	67	108		47	7.5	1.82	4.16		3.27		1.83		1.31		6.98	0.56
Caledonian	Fowler et al. 2001 - GSL	71.2	0.61	14.02	2.78	2.4742	1.9	0.04	2.56	5.13	2.15	0.16	0.17	100.72					30		4	6	25		66	1148	6	111	6		1106	28	46		19	2.9	0.66	1.61		1.01		0.58		0.48		3.5	0.75
Caledonian	Fowler et al. 2001 - GSL	71.73	0.24	15.83	1.32	1.1748	0.73	0.02	1.9	5.18	3.01	0.11	0.29	100.36					59		29	7	53		79	1191	13	231	13		607	69	108		43	5.98	1.49	4.59		2.4		1.59		1.03
Caledonian	Fowler et al. 2001 - GSL	65.63	0.59	15.05	3.75	3.3375	2.39	0.06	3.06	4.96	3.27	0.29	0.77	99.82					74		33	7	67		91	1075	16	188	14		1070	53	91		42	5.7	1.7	3.86		2.94		1.64		1.28		6.36	1.04
Caledonian	Fowler et al. 2001 - GSL	67.04	0.63	15.3	3.87	3.4443	2.39	0.05	3.06	4.89	3.23	0.27	1.26	101.99					79		35	8	66		90	1095	17	171	14		1093	55	94		45	7.6	1.77	6.29		3.65		1.92		1.35
Caledonian	Fowler et al. 2001 - GSL	67.16	0.54	14.89	3.56	3.1684	1.95	0.05	2.48	5.15	2.63	0.26	2.62	101.29					71		27	4	60		66	802	14	162	11		1008	59	98		44	7.4	1.73	4.01		2.91		1.66		1.22		5.79	1.17
Caledonian	Fowler et al. 2001 - GSL	69.24	0.43	14.7	2.63	2.3407	1.3	0.04	1.96	5	3.89	0.15	1.85	101.19					50		21	5	44		83	693	10	172	10		1375	49	85		35	5.1	1.43	3.66		2.46		1.53		0.96		5.3	0.99
Variscan/Bohemia	Slaby and Martin, 2008	69.27	0.59	15.03		3.1328	1.25	0.6	2.71	3.41	4	0.16									8.5				167	221	43	204	17		427	50.9	89.2		35.6	6	1.03	5.42		5.22		2.78		3.17	0.4
Variscan/Bohemia	Slaby and Martin, 2008	69.27	0.63	14.98		3.8092	1.19	0.1	2.5	3.87	2.91	0.26									26				260	138	57	257	22		302	61.8	140.8		53.5	11	0.78	9.8		9.73		5.65		6.28	0.76
Variscan/Bohemia	Slaby and Martin, 2008	69.65	0.58	14.67		3.3731	1.07	0.7	2.07	3.32	4.59	0.19									17				224	166	37	228	15		631	36.4	82.3		32.3	6.6	0.99	6.4		5.87		3.49		3.64	0.47
Variscan/Bohemia	Slaby and Martin, 2008	69.68	0.46	15.25		2.6255	1	0.5	1.9	3.38	5.2	0.14									6.8				224	199	51	178	15		892	25.9	49.6		22.1	4.9	1.07	4.46		4.82		2.88		3.2	0.49
Variscan/Bohemia	Slaby and Martin, 2008	69.92	0.49	15.07		2.6522	0.9	0.5	2.1	3.48	4.83	0.17									5.7				229	202	48	206	16		790	48.9	97.2		38.4	6.9	1.21	5.43		4.87		2.89		2.59	0.37
Variscan/Bohemia	Slaby and Martin, 2008	70.11	0.47	15.08		2.4831	0.96	0.5	2.24	3.51	4.64	0.14									7.2				207	211	48	192	14		887
Variscan/Bohemia	Slaby and Martin, 2008	70.15	0.45	15.11		2.4742	0.97	0.5	2.31	3.56	4.49	0.12									6.9				214	216	48	158	15		701	42.6	81.6		32.6	5.5	0.91	4.72		5.04		2.41		2.91	0.45
Variscan/Bohemia	Slaby and Martin, 2008	71.6	0.41	14.21		2.5988	0.6	0.6	1.6	3.39	5.11	0.11									18				238	100	38	203	11		449	35	74.9		27.8	5.8	0.76	5.37		5.71		3.05		3.19	0.37
Variscan/Bohemia	Slaby and Martin, 2008	71.8	0.33	14.9		2.0292	0.7	0.4	1.98	3.92	3.95	0.11									11				248	130	21	138	8		454				2.4	0.86
Variscan/Bohemia	Slaby and Martin, 2008	71.82	0.5	14.14		2.7946	0.97	0.6	2.04	3.5	3.67	0.15									21				199	153	40	203	12		407
Variscan/Bohemia	Slaby and Martin, 2008	72.1	0.56	13.44		3.4888	1.08	0.6	1.99	3.78	2.88	0.17									10				279	105	32	235	15		252	13.6	29.7		14.7	4.6	0.72	5.96		6.22		4		3.96	0.54
Variscan/Bohemia	Slaby and Martin, 2008	72.16	0.32	14.58		1.9669	0.49	0.3	1.38	3.28	5.45	0.1									2.4				252	134	58	158	13		608
Variscan/Bohemia	Slaby and Martin, 2008	72.22	0.38	14.09		2.5276	0.62	0.5	1.59	3.28	4.81	0.12									2.8				243	131	53	184	11		554
Variscan/Bohemia	Slaby and Martin, 2008	72.34	0.4	14.11		2.1716	0.85	0.5	1.93	3.45	4.31	0.12									25				234	146	29	152	10		422	46.3	100.2		34	6.1	0.73	5.54		4.34		2.81		2.91	0.41
Variscan/Bohemia	Slaby and Martin, 2008	72.41	25	14.59		1.78	0.33	0.4	1.41	3.58	5.31	0.7
Variscan/Bohemia	Slaby and Martin, 2008	72.63	0.49	13.74		2.9281	0.94	0.7	1.87	3.38	3.4	0.2									17				231	139	45	205	17		541	47	99.9		38.1	6	0.84	7.09		7.03		4.11		4.28	0.57
Variscan/Bohemia	Slaby and Martin, 2008	49.65	2.23	17.47		10.2083	6.01	0.16	5.47	2.58	3.86	1.09									105.4				146	1221	41	372	81		942	95.5	188.4		80.4	13.4	2.79	9.64		6.02		3.3		3.45	0.57
Variscan/Bohemia	Slaby and Martin, 2008	51.35	2.01	16.23		8.0723	6.71		5.93	3.94	3.97	0.78
Variscan/Bohemia	Slaby and Martin, 2008	52.8	1.67	16.73		9.5586	4.83	0.15	6.34	4.01	2.34	0.37									26.8				137	407	45	189	18		806	44.1	77.5		38.3	7.1	1.95	6.81		6.44		3.57		2.98	0.49
Variscan/Bohemia	Slaby and Martin, 2008	58.13	0.92	17.05		5.9363	4.49	0.14	4.57	3.9	3.77	0.36									94				132	821	26	182	14		1135	54.5	98.9		40.7	6.1	1.5	3.77		3.45		1.64		1.66	0.22
Variscan/Bohemia	Slaby and Martin, 2008	52.99	1.84	16.54		10.2617	4.35	0.2	5.61	3.9	2.69	0.35									17.7				292	132	53	196	24		132
Variscan/Bohemia	Slaby and Martin, 2008	58.58	1.55	15.52		7.7875	3.2	0.16	4.96	3.88	3.1	0.3									17.3				257	137	56	199	17		485	31.3	34.7		28.7	6.2	0.88	5.64		5.41		3.01		3.17	0.5
Variscan/Bohemia	Slaby and Martin, 2008	61.17	1.35	15.37		6.2923	3.22	0.11	4.94	3.45	3.04	0.27									25.8				185	274	49	199	10		490	32	65.7		32.8	6.8	1.35	6.09		6.22		3.26		2.89	0.45
Variscan/Bohemia	Slaby and Martin, 2008	62.32	1.25	15.53		5.785	3.02	0.1	4.47	3.62	2.92	0.27									33.4				194	234	55	190	15		410	28.9	70.7		32.1	6.7	1.29	6		6.14		3.57		3.46	0.49
Variscan/Bohemia	Slaby and Martin, 2008	62.95	1.08	16.22		5.1353	2.2	0.8	4.13	3.7	3.47	0.41									25.2				145	286	37	305	13		967	48.9	98.7		51	8.3	1.57	6.76		5.65		2.84		2.71	0.4
Variscan/Bohemia	Slaby and Martin, 2008	63.19	1.13	15.11		5.696	2.91	0.1	3.91	3.5	3.52	0.22
Variscan/Bohemia	Slaby and Martin, 2008	63.31	1.09	15.59		5.4379	2.53	0.1	3.92	3.53	3.5	0.32
Variscan/Bohemia	Slaby and Martin, 2008	63.44	1.06	16.08		5.1887	2.14	0.9	3.94	3.55	3.46	0.42									35				158	273	33	371	14		859	31.7	70.6		34.7	7.4	1.45	6.27		5.51		2.89		2.79	0.49
Variscan/Bohemia	Slaby and Martin, 2008	66.64	0.88	14.82		4.5657	2.13	0.9	3.43	3.65	3.06	0.18									26.7				201	193	57	225	16		371	38.7	79		37	7.2	1.13	6.62		6.83		3.68		3.6	0.55
Variscan/Bohemia	Slaby and Martin, 2008	69.24	0.6	14.58		3.5244	1.18	0.6	2.5	3.58	4.16	0.13									4.8				231	150	62	171	19		408	41.4	82.5		35	7.3	0.91	6.44		6.09		3.62		3.52	0.5
Variscan/Bohemia	Slaby and Martin, 2008	70.27	0.58	14.09		3.2841	1.12	0.7	2.43	3.36	4.27	0.13									24				134	237	60	177	14		418	39.5	81.7		37.7	7.4	0.85	6.85		7.48		4.22		4.19	0.64
Variscan/Bohemia	Slaby and Martin, 2008	70.94	0.46	14.29		2.8836	1.04	0.6	2.06	3.35	4.47	0.11
Variscan/Bohemia	Janousek et al. 2000	59.98	0,63	16,42		6.6615	3.21	0.19	7.04	2.52	2.5	0.16	1.18	100.82					29	17	10		71	17	76	539		76	6		1037																		22
Variscan/Bohemia	Janousek et al. 2000	50.72	0.83	17.57		9.5991	5.18	0.24	9.92	2.83	1.6	0.19	1.17	100.18					53	30			104	19	56	472		56	5		388	21.7	71.8	6.9	29.7	6.2	1.5	6.1	0.9	5.8	1	2.8	0.4	2.9	0.4	2.5	0.5		15
Variscan/Bohemia	Janousek et al. 2000	57.73	0.95	18.82		6.32	2.82	0.12	7.47	2.54	1.67	0.37	1.14	100.19					33	13			50	20	57	537		57	10		722	20.8	42	5	17.4	3.8	1.8	3.8	0.6	2.7	0.6	1.6	0.2	1.5	0.2	3.6	0.6		13
Variscan/Bohemia	Janousek et al. 2000	63.72	0.53	15.63		5.6059	2.13	0.14	5.24	3.38	1.75	0.12	0.87	99.6					50	13			73	16	64	378		74	5		1476																		15
Variscan/Bohemia	Janousek et al. 2000	52.9	1.35	18.23		8.5483	3.89	0.16	8.55	2.76	1.45	0.26	1.53	99.85					43	18			85	18	43	430		88	10		1017	20	46.8	6.1	23.5	5.9	2	6.2	1	5.1	1.1	2.8	0.5	2.7	0.5	1.8	1.1
Variscan/Bohemia	Janousek et al. 2000	48.84	0.34	21.61		5.6592	5.11	0.13	13.75	1.78	0.83	0.04	1.57	100.56					159	23	13		51	14	31	278		27	8		245																		13
Variscan/Bohemia	Janousek et al. 2000	62.95	0.28	20.02		2.2463	0.55	0.05	6.61	3.91	1.99	0.07	0.71	99.81					15				23	18	51	599		128	5		1024	11.6	18	1.8	5.4	1.4	1.3	1.1	0.1	0.6	0.1	0.4	0.1	0.5	0.1	4.2	0.3		21
Variscan/Bohemia	Janousek et al. 2000	71.09	0.3	15.09		2.4582	0.52	0.06	3.75	3.68	1.87	0.07	0.71	99.91					16	4			22	14	58	430		180	6		1284	26.2	39	3.9	11.5	1.8	1	1.4	0.2	0.8	0.1	0.5	0.1	0.6	0.1	5.4	0.2		29
Variscan/Bohemia	Janousek et al. 2000	62.92	0.61	15.69		4.2754	2.96	0.1	4.65	3.3	4.01	0.26	0.88	99.88					84	9	18		52	18	143	500		216			1492	35	64.4	7.9	27.5	5.7	1.5	4.7	0.7	3.5	0.6	1.8	0.3	1.7	0.3	5.8	1.2		34
Variscan/Bohemia	Janousek et al. 2000	64.79	0.52	15.28		3.8044	2.33	0.08	4.1	3.07	3.95	0.24	0.8	99.1					99	10	20		50	18	160	430		201			1135																		37
Variscan/Bohemia	Janousek et al. 2000	65.53	0.42	15.43		3.6394	2.14	0.09	3.76	3.25	4.14	0.21	0.72	99.58					113	13	19		49	17	174	418		201	14		1286																		46
Variscan/Bohemia	Janousek et al. 2000	62.59	0.67	15.66		4.8712	2.72	0.09	4.59	2.97	3.77	0.24	0.97	99.26					76	12	18		60	20	136	409		218	13		1289	34.8	68.3	8.2	29.4	6	1.6	5.3	0.8	4.1	0.7	2.1	0.3	2	0.3	6.1	0.7		29
Variscan/Bohemia	Janousek et al. 2000	57.69	0.79	15.81		5.9479	4.7	0.13	5.39	3.15	3.99	0.26	1.02	99.37					147	13	28		69	17	176	519		251	16		1681																		31
Variscan/Bohemia	Janousek et al. 2000	64.6	0.57	14.99		3.9203	2.37	0.08	3.44	3.12	4.34	0.21	0.97	98.96					57	12	17		52	16	173	385		211	11		1154	32.7	58.4	7.3	24.9	4.9	1.3	4.3	0.6	3.1	0.6	1.7	0.2	1.6	0.3	7.2	1.1		36
Variscan/Bohemia	Janousek et al. 2000	59.58	0.72	14.8		5.5841	4.11	0.14	5.33	2.84	4.19	0.37	1.34	99.38					171	20	66		85	20	187	379		146	9		1175	25.9	58.3	7.8	28.6	5.9	1.5	4.9	0.7	3.4	0.6	1.8	0.3	1.8	0.3	4.7	1.5		42
Variscan/Bohemia	Janousek et al. 2000	54.22	0.96	15.24		7.1613	4.94	0.15	7.17	2.44	4.7	0.8	1.48	99.44					198	25	17		85	19	221	510		251	16		2224	43.9	94.3	11.7	45.5	10	2.5	8.4	1	5.6	1	2.8	0.4	2.5	0.4	13.3	1.1		31
Variscan/Bohemia	Janousek et al. 2000	67.08	0.5	14.88		3.1509	1.82	0.06	2.76	3.64	4.07	0.17	1	99.59					61	8	18		63	21	199	333		177	12		963																		40
Variscan/Bohemia	Janousek et al. 2000	63.16	0.79	16.33		4.265	2.64	0.07	3.62	3.36	3.57	0.29	0.97	99.18					111	11	25		79	23	185	413		188	12		1204	55.2	111.1	12.7	42.5	7.2	1.7	5.9	0.7	3.4	0.5	1.4	0.2	1.2	0.2	3.8	1.4		24
Variscan/Bohemia	Janousek et al. 2000	68.11	0.52	15.43		2.7952	1.61	0.05	2.82	3.45	4.12	0.17	0.79	100					50	10	15		58	19	190	348		171	13		900	39.8	80.9	9.6	31.6	5.6	1.2	4.7	0.6	3.1	0.5	1.6	0.3	1.8	0.3	6.3	1.4		41
Variscan/Bohemia	Janousek et al. 2000	67.8	0.49	15.43		2.7295	1.59	0.05	2.7	3.4	4.38	0.17	0.63	99.47					54	7	16		54	20	175	338		149	18		928	33.1	66.2	8	26.7	5.5	1.2	4.7	0.7	3.4	0.6	1.8	0.3	1.8	0.3	9.9	1.7		43
Variscan/Bohemia	Janousek et al. 2000	62.94	0.7	15.74		4.454	3.17	0.11	4.31	3.08	3.55	0.24	1.13	99.76					114	12	31		51		147	361		169	14		1080	42.9	94.6	11.9	43.3	9.4	1.9	8.2	1.2	5.8	1.1	2.9	0.5	2.7	0.4	4.5	1.5		24
Variscan/Bohemia	Janousek et al. 2000	62.88	0.76	16.15		4.6832	3.49	0.07	4.44	2.62	3.67	0.28	1.01	100.29					75	15	24		74	23	132	412		226	9		1149	45.6	99.6	12.4	44.9	9.8	1.7	9.2	1.2	6.6	1.2	3.2	0.4	2.6	0.3	3.3	1		17
Variscan/Bohemia	Janousek et al. 2000	61.86	0.73	16.17		4.9009	3.58	0.1	3.98	2.94	3.56	0.26	1.01	99.37					131	16	38		84	22	170	368		146	14		1181																		34
Variscan/Bohemia	Janousek et al. 2000	66.58	0.6	14.58		3.0039	2.53	0.06	2.36	2.69	5.8	0.36	0.9	99.56					168	10	33		55	20	290	318		237	14		1079	109.3		20.6	63	10.4	2.1	12.4	1.1	4.5	0.7	2	0.3	1.9	0.3	6.7	2.4		53
Variscan/Bohemia	Janousek et al. 2000	65.87	0.63	14.41		3.0284	2.53	0.06	2.37	2.63	5.85	0.38	0.92	98.77					160	12	24		58	20	311	354		283	16		1126	43.9	91.8	11.5	40.8	8.4	1.7	6.2	0.8	3.9	0.7	1.9	0.3	1.7	0.3	8.5	2.9		70
Variscan/Bohemia	Janousek et al. 2000	66.7	0.56	14.72		2.8106	2.56	0.07	2.35	2.7	5.69	0.33	0.76	99.56					132	12	26		50	20	304	358		269	17		1115																		68
Variscan/Bohemia	Janousek et al. 2000	67.74	0.54	14.55		3.0373	2.38	0.07	2.24	2.32	5.54	0.33	0.77	99.84					166	8	30		53	19	311	312		256	20		1076	44.2	92.3	11.7	42.1	8.8	1.8	6.4	0.9	4.1	0.7	2	0.3	1.9	0.3	9.1	2.4		68
Variscan/Bohemia	Janousek et al. 2000	69.06	0.53	14.37		2.6881	2.19	0.03	2.06	2.53	5.36	0.29	0.68	100.15					122	5	27		52	18	293	312		259	16		1002																		63
Variscan/Bohemia	Janousek et al. 2000	66.47	0.6	14.47		3.1228	2.55	0.06	2.39	2.68	5.62	0.36	0.88	99.3					157	12	45		62	19	354	302		229	19		1084	44.5	96.8	11.5	39.9	8.3	1.7	6.6	0.8	4	0.6	1.7	0.2	1.6	0.2	6.7	4.4		60
Variscan/Bohemia	Janousek et al. 2000	55.96	1.07	13.62		5.5981	7.33	0.13	4.11	2.16	6.67	0.89	1.53	99.51					498	28	135		85	20	360	495		405	23		2109	44.8	110.2	15.5	61.7	14.6	3.5	10.7	1.2	5.8	0.9	2.5	0.3	2.1	0.3	12.8	1.8		34
Variscan/Bohemia	Janousek et al. 2000	59.69	0.91	14.13		4.8482	5.07	0.08	3.72	2.07	6.82	0.67	0.8	98.89					425	22	59		76	19	355	418		390	13		1797	54	125.3	17	62.8	13.7	2.9	10.7	1.2	5.9	1	2.6	0.3	2.1	0.3	4.3	1.7		46
Variscan/Bohemia	Janousek et al. 2000	56.22	1.45	12.47		5.3139	7.97	0.09	3.83	1.34	7.2	0.89	2.09	99.28					486	30	127		70	18	350	350		544			2084																		69
Variscan/Bohemia	Janousek et al. 2000	71.43	0.3	14.58		1.2214	1.12	0.01	1.27	3.32	5.29	0.17	0.51	99.28					43		11		34	24	320	378		240	21		901	18.2	35.4	4.2	15.2	2.9	0.7	2.1	0.3	1.3	0.2	0.6	0.1	0.6	0.1	8.8	2.3		66
Variscan/Bohemia	Gerdes et al. 2000	64.5	0.64	15.5		3.32	2.5	0.07	3.33	3.33	4.49	0.37			35		12	71	138	14	41		70		163	977	20	307	17		2020	69	146	16.2	60	9.8	2.24	6.3	0.65	3.4	0.55	1.54	0.21	1.37	0.19		1.1		51
Variscan/Bohemia	Gerdes et al. 2000	62.5	0.78	15.2		3.9	3.14	0.08	3.76	3.22	4.55	0.44			38		13	97	174	15	43		81		169	1048	22	352	18		2238	74	158	18	65	11.4	2.63	7.4	0.79	4.1	0.73	1.89	0.27	1.63	0.24		1.2		45
Variscan/Bohemia	Gerdes et al. 2000	62.1	0.8	14.8		3.85	3.45	0.09	3.82	3.19	4.64	0.45			43		15	98	188	14.5	50		85		176	1028	24	353	18		2197	74	155	17.8	71	12	2.59	7.7	0.83	4.2	0.77	2.01	0.29	1.83	0.27		1.1		50
Variscan/Bohemia	Gerdes et al. 2000	57.5	1.16	14.8		4.85	4.92	0.1	4.53	2.54	5.42	0.78			46		18	126	280	25.4	79		96		259	706	28	472	19		2220	75	186	23.9	90	16.1	3.14	9.2	1	5.2	0.9	2.35	0.31	2.07	0.31		1.3		38
Variscan/Bohemia	Gerdes et al. 2000	65.8	0.52	16.3		3.14	1.66	0.07	3.23	3.85	3.58	0.22			30		7	54	77	9.8	25		61		129	1397	20	271	15		2610	61	120	14.7	54	8.5	1.99	4.9	0.58	2.7	0.47	1.27	0.18	1.17	0.16		1		46
Variscan/Bohemia	Gerdes et al. 2000	52.8	1.14	13.5		6.71	7.24	0.18	6.52	1.42	6.38	1.03			54		24	150	465	31	149		118		241	729	28	405	20		3710	86	207	26.4	108	17.9	2.72	9.9	1.07	5.2	0.9	2.21	0.31	1.93	0.29		1.3		34
Variscan/Bohemia	Gerdes et al. 2000	52.3	0.9	14.1		6.26	7.29	0.14	6.72	2.16	5.74	0.93			45		26	119	462	31	166		79		210	702	28	534	24		1970	57	144	20.1	89	18.6	3.55	10.1	1.06	5.2	0.9	2.28	0.32	1.91	0.28		1.7		27
Variscan/Bohemia	Gerdes et al. 2000	55.6	1.18	15.4		5.38	5.63	0.14	7.09	2.32	2.63	0.94					27	140	287	26.5	77		79		182	797	28	482	35		2294	58	130																33
Variscan/Iberia	Gómez-Frutos et al. 2023	60.49	0.8	16.94		5.0112	3.72	0.09	5.23	3.23	2.78	0.29							174	16	38	23	60		90	230					385
Variscan/Iberia	Gómez-Frutos et al. 2023	58.42	1.01	17.54		5.8843	3.93	0.1	6.22	3.24	2.79	0.33							196	22	82	12	71		89	272					498
Variscan/Iberia	Gómez-Frutos et al. 2023	58.49	1.04	17.53		5.9896	4.04	0.11	6.29	3.14	2.73	0.36							120	20	42	12	71		91	284					442
Variscan/Iberia	Gómez-Frutos et al. 2023	60.34	1	16.79		5.4152	4.66	0.09	5.8	3.07	2.49	0.33			60.1479	2.46398	22.3283	104.535	207.151	20.7492	56.1277	16.8672	60.0803	33.9832	100.841	208.237	23.5543	117.202	10.1548	6.60301	363.327	22.2262	45.5008	6.14729	22.4243	5.1587	1.19995	4.78842	0.776931	4.30461	0.923245	2.49727	0.360635	2.05153	0.25511	3.02981	1.27555	1.96009	16.9603
Variscan/Iberia	Gómez-Frutos et al. 2023	58.27	0.87	16.95		5.6869	4.82	0.1	5.83	3.03	2.54	0.29							246	23	69	21	67		89	247					404
Variscan/Iberia	Gómez-Frutos et al. 2023	60.89	1.14	17.13		6.116	2.93	0.12	5.73	3.09	2.46	0.16			55.4407	2.52115	31.0263	128.818	61.7207	17.6234	5.19994	9.20517	61.4774	36.3771	100.004	189.414	29.2341	125.794	11.5976	8.73705	414.714	20.0017	44.5214	6.17752	22.6798	5.38996	1.26576	5.30854	0.910908	5.09573	1.13059	3.08805	0.45217	3.06139	0.434791	3.7874	1.8566	2.91043	21.8155
Variscan/Iberia	Gómez-Frutos et al. 2023	57.42	0.95	17.48		6.3157	4.58	0.13	6.75	3.07	1.95	0.18							295	23	18	12	71		100	238					308
Variscan/Iberia	Gómez-Frutos et al. 2023	56.75	1.13	17.41		6.7767	4.75	0.13	6.79	2.97	2	0.2							306	25	20	15	76		92	247					370
Variscan/Iberia	Gómez-Frutos et al. 2023	55.4	0.96	18.14		6.2141	5.23	0.12	7.15	2.57	1.91	0.17			56.8444	1.29011	27.2329	119.863	285.948	24.4236	15.6564	12.7386	60.012	29.6615	85.221	221.006	26.1577	158.117	6.74433	9.38822	287.062	20.153	41.1497	5.55951	20.6319	4.53171	1.34798	4.69039	0.76695	4.55283	0.995845	2.8954	0.396599	2.50604	0.37036	3.91959	0.863333	1.03813	15.2067
Variscan/Iberia	Gómez-Frutos et al. 2023	57.67	1.2	17.34		6.7049	3.6	0.15	6.61	3.28	1.78	0.23							152	20	16	14	86		66	275					347
Variscan/Iberia	Gómez-Frutos et al. 2023	55.43	1	17.79		7.018	5.5	0.14	7.15	2.57	1.91	0.17							236	30	15	15	73		69	254					309
Variscan/Iberia	Gómez-Frutos et al. 2023	55.47	1.6	17.35		8.0995	3.26	0.15	6.29	3.27	1.74	0.38			45.3462	2.29903	33.4499	130.217	211.16	20.5964	8.10149	12.3666	90.6491	33.5656	69.9326	216.186	33.407	92.8374	14.0625	6.09126	314.783	24.5938	51.625	7.54618	29.3533	6.59113	1.77808	6.67417	1.08587	6.05881	1.32408	3.66003	0.523568	3.20641	0.458796	2.64531	1.11958	1.34675	18.0018
Variscan/Iberia	Gómez-Frutos et al. 2023	56.53	1	17.63		6.7862	5.4	0.13	7.09	2.29	2.18	0.14			30.3944	0.779786	37.7594	161.754	809.292	45.8579	55.3902	17.0799	82.7946	22.0231	36.8768	163.411	18.9968	97.8781	4.07817	2.77748	188.761	13.6155	27.9596	3.48576	13.4506	2.97908	0.817254	3.11138	0.536367	3.17636	0.73484	2.12159	0.313326	1.80126	0.268162	2.83224	0.659557	0.218441	10.1557
Variscan/Iberia	Gómez-Frutos et al. 2023	61.0532	1.1542	17.6413		5.74722	2.2089	0.0796	4.4377	3.2437	2.2885	0.24875			44.7422	1.27734	13.1288	81.4512	132.439	9.2556	7.05302	24.017	73.5249	23.891	81.8849	260.534	12.1673	210.4	9.3542	3.78659	589.782	30.1418	57.4793	8.14535	27.1844	5.58302	1.46287	4.5838	0.710666	3.26944	0.541827	1.33362	0.149715	0.78657	0.0958755	2.76043	1.0612	0.62535	14.1261
Variscan/Iberia	Gómez-Frutos et al. 2023	59.43	0.93	18.02		5.7682	2.71	0.08	3.58	3.13	4.23	0.64							172	22	27	10	100		238	179					608
Variscan/Iberia	Gómez-Frutos et al. 2023	60.86	1.22	17.99		5.9377	2.44	0.11	3.86	3.22	2.63	0.3							223	17	18	15	100		190	224					291
Variscan/Iberia	Gómez-Frutos et al. 2023	61.48	1.01	17.02		5.4908	2.48	0.08	4.45	3.35	3.29	0.29							180	19	11	13	78		140	226					589
Variscan/Iberia	Gómez-Frutos et al. 2023	62.1378	0.88911	17.1428		5.13906	1.6983	0.0999	3.23676	3.57642	3.93606	0.51948			89.8624	1.46636	12.093	52.586	92.336	6.67645	6.82221	9.92697	64.3723	22.3329	164.8	103.11	7.17951	317.6	12.8807	13.1905	398.639	15.7585	32.4129	4.89927	17.4633	3.09066	0.937883	2.77065	0.351437	1.65723	0.306052	0.822504	0.0780126	0.462281	0.0914858	3.47417	1.81794	1.88484	13.8215
Variscan/Iberia	Gómez-Frutos et al. 2023	62.44	1.06	17.74		5.4696	2.15	0.1	4.22	3.42	2.53	0.3							245	19	16	17	95		178	235					382
Variscan/Iberia	Gómez-Frutos et al. 2023	62.95	0.78	17.83		4.8175	2.02	0.08	4.35	3.58	2.23	0.35							228	15	16	13	75		131	258					444
Variscan/Iberia	Gómez-Frutos et al. 2023	63.18	0.75	17.85		4.6794	1.86	0.06	3.3	3.45	3.77	0.4							70	16	7.8	12	88		128	183					693
Variscan/Iberia	Gómez-Frutos et al. 2023	63.28	0.78	17.61		4.558	1.83	0.07	3.63	3.47	3.22	0.32			69.8716	2.97992	17.0132	57.0813	163.709	10.1472	8.14679	29.8579	77.8286	42.0282	147.219	177.122	22.4953	145.657	15.1649	11.3682	460.072	42.5154	80.5728	10.7353	36.8932	7.29844	1.28259	6.1514	0.89848	4.37931	0.889222	2.21797	0.258792	1.66364	0.191153	3.96396	0.816273	1.44965	110.702
Variscan/Iberia	Gómez-Frutos et al. 2023	63.53	0.7	17.87		4.5616	1.76	0.06	3.4	3.53	3.77	0.41							69	13	7.8	11	83		128	206					770
Variscan/Iberia	Gómez-Frutos et al. 2023	63.75	0.75	17.59		4.5131	2.02	0.08	3.83	3.7	2.31	0.28							188	12	14	7	78		130	242					530
Variscan/Iberia	Gómez-Frutos et al. 2023	63.98	0.71	17.4		4.5272	1.73	0.06	3.28	3.44	3.86	0.39							141	11	7.8	12	81		148	193					723
Variscan/Iberia	Gómez-Frutos et al. 2023	64.0759	0.88911	15.7442		5.05014	1.7982	0.06993	2.44755	3.00699	4.18581	0.4995			72.7708	0.872993	12.4305	60.8821	166.836	8.44977	11.7052	9.27326	75.1763	23.8139	156.403	108.223	20.4516	321.9	16.5277	5.7992	445.208	39.3504	81.7605	11.6639	39.5905	7.52917	1.00005	6.61019	0.986655	4.89503	0.931194	2.15576	0.275935	1.4513	0.189528	3.1416	1.68844	1.17331	19.3607
Variscan/Iberia	Gómez-Frutos et al. 2023	64.84	0.66	16.69		4.3427	1.81	0.06	3.24	3	4.05	0.33							257	14	20	11	79		181	224					752
Variscan/Iberia	Gómez-Frutos et al. 2023	65.06	0.66	16.7		4.1191	1.79	0.06	3.33	3.16	3.86	0.35							166	12	9.5	12	76		192	326					981
Variscan/Iberia	Gómez-Frutos et al. 2023	65.16	0.51	17.58		3.6214	1.3	0.05	2.83	3.78	3.73	0.24							163	15	4.4	12	76		116	175					235
Variscan/Iberia	Gómez-Frutos et al. 2023	65.55	0.68	16.57		4.4581	1.68	0.06	3.18	3.38	3.54	0.34							91	7.5	7.8	11	81		131	178					460
Variscan/Iberia	Gómez-Frutos et al. 2023	65.687	0.60573	16.2653		3.75602	1.33062	0.03972	1.91649	3.48543	5.0643	0.43692			85.7367	2.20317	8.53614	43.2185	138.062	3.88718	7.0097	11.3225	74.2401	20.2287	201.737	102.508	10.4985	114.3	13.0209	14.8426	330.641	20.2515	42.0947	5.97082	19.2922	3.7581	0.580404	2.85507	0.459975	2.46483	0.470598	1.0971	0.129443	0.800875	0.0906218	1.46519	2.38374	2.19748	18.0907
Variscan/Iberia	Gómez-Frutos et al. 2023	65.74	0.56	16.72		3.5926	1.17	0.05	2.51	3.51	4.38	0.39							157	9.3	4.4	9	68		196	181					789
Variscan/Iberia	Gómez-Frutos et al. 2023	65.7742	0.75924	15.7942		4.34775	1.82817	0.06993	2.86713	3.22677	4.07592	0.23976			56.3037	1.90925	7.77144	43.6746	97.4712	6.05089	8.82439	9.29152	34.6088	15.1778	101.13	79.3458	10.3829	212.3	8.34187	5.80808	285.936	18.2791	41.309	5.62303	19.4188	4.23847	0.717239	3.33523	0.501426	2.54319	0.468669	1.28373	0.152427	1.13372	0.136534	1.3671	1.09013	0.580371	14.1799
Variscan/Iberia	Gómez-Frutos et al. 2023	65.85	0.65	16.38		4.1146	1.54	0.06	3.12	3.23	3.97	0.27							162	12	11	12	74		175	162					668
Variscan/Iberia	Gómez-Frutos et al. 2023	65.98	0.58	16.22		3.9316	1.61	0.02	3.1	3.46	3.5	0.36							165	7.5	7.8	10	71		127	182					545
Variscan/Iberia	Gómez-Frutos et al. 2023	66.19	0.41	16.94		3.3504	1.1	0.06	2.36	3.21	4.81	0.22							163	7.9	10	6	68		202	177					1007
Variscan/Iberia	Gómez-Frutos et al. 2023	66.27	0.53	15.76		3.4928	2.1	0.06	3.37	3.27	3.4	0.22							296	12	23	14	57		172	193					453
Variscan/Iberia	Gómez-Frutos et al. 2023	66.4535	0.67932	15.4246		4.08101	1.40859	0.05994	2.67732	3.21678	4.35564	0.26973			63.3976	2.53262	11.7513	60.3311	167.315	8.95409	10.9391	16.8513	68.7597	31.4619	169.699	132.482	22.2629	218.9	13.7081	10.6152	669.373	33.3117	71.5331	9.83261	32.1075	7.02044	1.17108	6.27283	0.937418	4.5566	0.910348	2.44394	0.348736	2.34214	0.305146	3.16337	3.16291	0.947937	22.6232
Variscan/Iberia	Gómez-Frutos et al. 2023	66.47	0.54	16.29		3.6256	1.49	0.06	3.06	3.41	3.58	0.3							81	9.3	7.8	9	70		123	193					573
Variscan/Iberia	Gómez-Frutos et al. 2023	66.63	0.58	16.92		3.6737	1.35	0.05	2.64	3.53	3.61	0.36							188	9.1	18	5	85		223	152					456
Variscan/Iberia	Gómez-Frutos et al. 2023	66.92	0.5	15.7		3.0527	0.85	0.05	2.13	3.48	4.77	0.36						35.5	156.6	6.7	7.2	0	60.4		189.9	151.1	53	270.2	13.6		487.6																		37.9
Variscan/Iberia	Gómez-Frutos et al. 2023	66.97	0.59	15.31		3.8753	1.26	0.05	2.67	3.18	4.13	0.38							115	7.5	7.8	7	70		109	220					1174
Variscan/Iberia	Gómez-Frutos et al. 2023	67.59	0.49	15.66		3.2235	1.47	0.06	2.66	3	4.28	0.65			66.0708	4.08739	13.9887	42.8284	153.974	8.17618	8.86316	3.82075	54.724	39.5566	145.163	158.676	20.1269	108.48	12.434	10.0266	462.393	29.9415	58.9849	7.52404	26.4069	5.25243	1.00674	4.75438	0.732563	3.90021	0.744793	2.07359	0.256227	1.86456	0.23386	3.11563	1.46431	1.27119	29.6171
Variscan/Iberia	Gómez-Frutos et al. 2023	67.85	0.5	16.11		3.6407	1.23	0.05	2.13	3.07	3.91	0.22							262	9.3	10	7	69		195	158					604
Variscan/Iberia	Gómez-Frutos et al. 2023	67.97	0.55	16.23		3.168	1.24	0.07	2.69	3.52	3.85	0.26							133	5.9	16	5	71		193	157					410
Variscan/Iberia	Gómez-Frutos et al. 2023	68.19	0.44	16.05		2.6878	0.88	0.03	1.91	3.72	4.69	0.14						31.1	204.1	6	9.2	0	58.5		214	216.9	8.9	125	10.9		639																		28.9
Variscan/Iberia	Gómez-Frutos et al. 2023	68.24	0.45	16.21		2.9758	1.19	0.05	2.44	3.39	4.41	0.28			87.6797	2.54597	12.2166	36.9184	64.9624	5.96702	10.278	3.24683	59.7351	36.654	169.059	145.232	16.4393	129.188	12.7372	14.6641	398.241	29.6727	57.0243	7.45874	24.6387	5.09652	0.92989	4.3018	0.673215	3.3251	0.616165	1.69748	0.212256	1.40155	0.174631	3.80142	1.05457	3.76942	31.9112
Variscan/Iberia	Gómez-Frutos et al. 2023	68.51	0.44	16.23		2.6245	0.88	0.03	1.75	3.2	4.69	0.3							231	5.1	8	8	73		247	231					562
Variscan/Iberia	Gómez-Frutos et al. 2023	68.97	0.46	15.42		2.8035	0.91	0.05	1.47	3.67	4.4	0.19						33.3	192.3	6.4	8.7	0	64.1		237.2	163.7	10.7	126.8	13.3		467.7																		27.5
Variscan/Iberia	Gómez-Frutos et al. 2023	68.98	0.41	15.55		2.7496	0.83	0.04	2.11	3.39	4.69	0.18							71	4	1	5	55		148	132					451
Variscan/Iberia	Gómez-Frutos et al. 2023	69.37	0.6	15.41		3.4337	1.3	0.05	2.46	3.22	3.5	0.31							180	4.3	16	5	76		208	139					336
Variscan/Iberia	Gómez-Frutos et al. 2023	70.16	0.32	14.91		2.3737	0.75	0.04	1.57	3.45	4.61	0.2							115	7.5	4.4	4	49		157	95					338
Variscan/Iberia	Gómez-Frutos et al. 2023	70.68	0.48	14.59		2.8245	0.9	0.03	1.86	3.1	3.77	0.3							270	6.5	10	7	77		168	208					403
Variscan/Iberia	Gómez-Frutos et al. 2023	65.8	0.76	15.25		4.6191	1.48	0.05	1.43	2.8	5.09	0.2						56.2	230.1	8.5	11.3	0	83		242.4	142.1	15.3	195.5	17.5		713.5																		26.5
Variscan/Iberia	Gómez-Frutos et al. 2023	67.1	0.45	16.42		4.768	2.1	0.07	0.83	2.12	3.93	0.26							136	16	32	40	86		131	102					648
Variscan/Iberia	Gómez-Frutos et al. 2023	69.45	0.54	15.18		3.3734	1.34	0.04	1.29	2.95	3.94	0.25							245	8	13	12	63		232	146					618
Variscan/Iberia	Gómez-Frutos et al. 2023	72.3	0.09	14.68		2.2061	0.77	0.03	0.41	2.94	4.79	0.21							79	4	7.8	10	57		131	66					291
Variscan/Iberia	Gómez-Frutos et al. 2023	67.02	0.64	16.74		3.5201	1.27	0.06	1.68	3.32	4.21	0.35							153	25	11	13	99		185	115					479
Variscan/Iberia	Gómez-Frutos et al. 2023	71.77	0.27	14.95		2.169	0.7	0.04	1.54	3.47	4.53	0.19							60	4	4.4	4	48		161	99					338
Variscan/Iberia	Gómez-Frutos et al. 2023	64.77	0.66	16.94		5.5692	2.4	0.08	1.13	2.19	4.05	0.3							240	19	40	30	104		231	132					610
Variscan/Iberia	Gómez-Frutos et al. 2023	70.8	0.4	15.31		2.6867	0.93	0.03	1.16	2.84	4.97	0.23							168	5.3	13	14	55		223	120					537
Variscan/Iberia	Gómez-Frutos et al. 2023	67.14	0.58	16.5		4.1547	1.6	0.06	1.27	2.76	4.18	0.28							217	15	27	27	84		211	137					589
Variscan/Iberia	Gómez-Frutos et al. 2023	67.64	0.58	16.39		3.9979	1.63	0.06	1.49	2.78	4.1	0.27			110.122	4.5849	13.8879	58.5036	158.512	8.85629	21.4791	15.8449	89.2984	40.6534	170.137	152.591	18.345	90.2573	14.6712	22.4027	454.145	38.4119	76.4588	9.87781	33.5874	6.36716	1.07746	5.26039	0.77633	3.82131	0.663307	1.6896	0.193098	1.24108	0.161522	2.58152	1.57526	1.51887	27.1621
Variscan/Iberia	Gómez-Frutos et al. 2023	72.1	0.67	14.63		1.3801	0.27	0.01	0.96	2.57	7.02	0.13			29.4931	1.28348	5.94454	11.4795	169.076	1.91323	6.82655	3.23152	26.7509	43.4259	171.503	152.227	7.0087	64.2781	5.40266	4.81937	599.916	31.5441	61.2016	7.4556	24.3458	4.55222	1.18218	3.23581	0.380748	1.70064	0.246924	0.581466	0.0552903	0.305312	<0,01	1.76129	0.804283	0.856627	44.4807
Variscan/Iberia	Gómez-Frutos et al. 2023	66.83	0.64	16.07		3.7756	1.3	0.04	1.98	3.33	4.43	0.42							202	12	13	13	96		246	146					563
Variscan/Iberia	Gómez-Frutos et al. 2023	63.8361	0.63936	17.1928		4.64115	1.8981	0.07992	0.96903	2.63736	4.24575	0.32967			149.651	2.9086	11.0042	65.1017	192.212	4.3432	16.9884	36.7018	67.1214	19.4102	156.167	85.4619	11.9435	174.9	11.7348	19.198	311.729	23.8202	48.2986	6.87582	22.2155	4.25762	0.682037	3.81059	0.551843	2.68853	0.518928	1.25701	0.181179	1.02169	0.147716	2.08985	2.39316	2.10594	20.6216
Variscan/Iberia	Gómez-Frutos et al. 2023	66.5754	0.6965	15.711		3.69274	1.3731	0.06965	2.15915	3.2437	4.2586	0.42785			76.3843	3.21814	8.80465	48.2916	115.242	5.28635	9.55732	9.71261	65.5575	18.8498	130.101	119.434	13.6044	214.1	10.6962	10.103	341.755	26.8943	58.2178	8.5938	29.0173	5.54825	0.786244	4.68046	0.699152	3.36375	0.609043	1.55015	0.22776	1.61682	0.230242	3.03984	1.4979	1.51168	20.0802
Variscan/Iberia	Gómez-Frutos et al. 2023	67.8621	0.53946	15.9241		3.07632	1.06893	0.02997	0.98901	3.14685	5.61438	0.34965			54.705	3.27511	4.02734	24.8924	94.0706	2.98435	7.42643	11.1878	65.9628	12.9139	132.62	36.7905	4.1557	189.8	9.97465	11.68	174.621	12.5128	29.891	4.21927	15.7748	3.33601	0.283997	2.32832	0.272935	1.133	0.178295	0.456681	0.0529102	0.331411	0.0244976	1.69847	1.15414	0.540825	14.1746
Variscan/Iberia	Gómez-Frutos et al. 2023	64.58	1	15.82		5.1264	1.7	0.06	3.15	3.84	2.49	0.34
Variscan/Iberia	Gómez-Frutos et al. 2023	66.244	0.83664	15.8264		4.47652	1.61352	0.0498	3.30672	3.984	2.0916	0.27888			68.5612	1.02718	12.1549	48.0808	91.8941	7.38316	5.83672	6.99404	65.9197	17.709	137.6	119.045	15.7076	282.4	15.6469	8.3379	171.998	30.3063	60.5557	8.77321	29.8489	6.16276	0.907508	5.106	0.781294	4.16349	0.664708	1.64689	0.191771	1.06145	0.15368	2.73498	3.31707	0.728404	12.6217
Variscan/Iberia	Gómez-Frutos et al. 2023	68.31	0.5	15.51		3.8537	1.37	0.06	0.87	2.58	4.19	0.12						70.3	257	5.1	21.2	4.8	68		174.9	156.4	10.4	134.1	12.9		616.7																		29.3
Variscan/Iberia	Gómez-Frutos et al. 2023	56.69	0.81	21.03		6.8797	2.95	0.08	0.35	1.65	4.21	0.16						124.6	164.7	22.8	57.2	35.6	127.7		148.2	101.3	31.6	184.2	14.8		516.7																		18.1
Variscan/Iberia	Gómez-Frutos et al. 2023	61.86	0.65	19.21		4.7081	1.83	0.06	0.58	3.13	3.44	0.24
Variscan/Iberia	Gómez-Frutos et al. 2023	63.7362	0.71928	17.2327		5.40579	2.02797	0.06993	0.68931	2.22777	4.2957	0.28971			73.0999	2.24965	13.0771	69.5223	151.733	9.3792	30.6853	31.2325	62.1579	20.0646	116.965	65.1741	8.25773	238.7	9.4977	16.7064	320.281	25.8086	50.1018	6.9922	24.8095	4.79869	0.91479	3.77719	0.541357	2.40255	0.393	0.8656	0.0988096	0.645531	0.0801129	2.17747	0.995756	2.3398	17.0199
Variscan/Iberia	Gómez-Frutos et al. 2023	72.05	0.28	15.12		1.7409	0.49	0.02	0.66	3.34	4.8	0.28							267	2.2	52	17	59		165	54					272
Variscan/Iberia	Gómez-Frutos et al. 2023	70.4	0.31	15.27		2.0123	0.56	0.02	1.08	3.19	5.57	0.27							192	53	3.8	12	86		254	86					450
Variscan/Iberia	Gómez-Frutos et al. 2023	71.19	0.39	15.11		2.199	0.69	0.02	0.96	3.1	5.65	0.3							159	8	7.6	8	80		301	64					325
Variscan/Iberia	Gómez-Frutos et al. 2023	71.93	0.29	14.42		1.7256	0.46	0.01	0.92	4.17	5.29	0.31							194	5.3	7.6	6	60		351	51					335
Variscan/Iberia	Gómez-Frutos et al. 2023	72.25	0.3	14.91		1.9557	0.63	0.01	0.79	3.15	5.41	0.35							200	6.6	13	11	74		305	63					360
Variscan/Iberia	Gómez-Frutos et al. 2023	58.9836	1.0746	18.9249		7.87254	3.3631	0.0995	1.08455	2.4676	3.3233	0.14925			139.834	2.57998	19.6864	118.563	152.409	12.7467	44.6531	12.6761	98.5359	22.1471	123.97	83.6457	7.01963	222.3	11.0322	9.36002	393.593	26.1546	50.2039	7.15945	24.5241	4.7771	1.03854	3.67515	0.499565	2.15897	0.344357	0.774055	0.0948295	0.490726	0.062548	1.67505	0.93529	1.14393	15.6373
Variscan/Iberia	Gómez-Frutos et al. 2023	57.8377	0.90636	20.4479		7.64998	3.4362	0.15936	0.5976	1.6434	4.25292	0.16932			77.0923	2.23386	13.5019	84.0339	112.272	14.7616	38.403	14.6094	74.6381	27.5758	121.762	83.5743	7.88899	180.9	10.6094	3.6239	488.833	27.0201	51.3687	7.22434	23.8486	4.8756	1.04061	3.67767	0.498969	2.17606	0.333295	0.804508	0.0925625	0.509688	0.046111	0.871737	1.25879	0.702373	18.6684
Variscan/Iberia	Gómez-Frutos et al. 2023	69.07	0.43	15.69		3.003	0.85	0.06	2.04	3.49	4.31	0.21
Variscan/Iberia	Gómez-Frutos et al. 2023	70.02	0.36	15.17		2.5719	0.61	0.05	1.57	3.35	4.81	0.17
Variscan/Iberia	Gómez-Frutos et al. 2023	70.39	0.43	15.33		2.7151	0.97	0.05	1.73	3.45	4.69	0.17
Variscan/Iberia	Gómez-Frutos et al. 2023	70.56	0.39	14.71		2.845	0.88	0.06	2	3.18	4.14	0.16
Variscan/Iberia	Gómez-Frutos et al. 2023	71.26	0.42	15.3		2.8142	0.89	0.05	1.67	3.28	4.21	0.2
Variscan/Iberia	Gómez-Frutos et al. 2023	71.29	0.32	15		2.374	0.86	0.05	1.25	3.39	4.68	0.17
Variscan/Iberia	Gómez-Frutos et al. 2023	71.32	0.35	14.81		2.3585	0.88	0.05	1.63	3.27	4.18	0.3
Variscan/Iberia	Gómez-Frutos et al. 2023	71.78	0.32	14.25		2.4152	0.59	0.04	1.41	3.33	4.7	0.18
Variscan/Iberia	Gómez-Frutos et al. 2023	71.83	0.27	15		2.016	0.54	0.05	1.02	3.61	5.08	0.22
Variscan/Iberia	Gómez-Frutos et al. 2023	63.64	0.51	18.25		3.4597	0.65	0.06	4.91	3.51	2.96	0.24
Variscan/Iberia	Gómez-Frutos et al. 2023	63.83	0.59	18.49		3.682	0.62	0.06	4.73	3.34	3.21	0.26
Variscan/Iberia	Gómez-Frutos et al. 2023	65.7	0.48	17.95		3.4132	0.76	0.06	4.4	3.25	3.55	0.24
Variscan/Iberia	Gómez-Frutos et al. 2023	66.7	0.46	17.72		3.352	0.67	0.06	4.23	3.33	3.43	0.23
Variscan/Iberia	Gómez-Frutos et al. 2023	60.9	0.95	17.04		5.3758	2.52	0.07	4.49	3.56	2.79	0.38
Variscan/Iberia	Gómez-Frutos et al. 2023	63.9	0.69	16.14		4.0368	0.98	0.08	3.72	3.4	4.6	0.21
Variscan/Iberia	Gómez-Frutos et al. 2023	65.23	0.72	15.56		4.4736	1.43	0.07	3.37	3.08	3.72	0.01
Variscan/Iberia	Gómez-Frutos et al. 2023	66.32	0.64	15.79		4.1151	1.99	0.07	2.95	3.18	3.73	0.21
Variscan/Iberia	Gómez-Frutos et al. 2023	66.56	0.6	16.92		4.1811	1.29	0.06	2.86	3.23	4.21	0.19
Variscan/Iberia	Gómez-Frutos et al. 2023	66.99	0.68	15.89		4.0052	1.36	0.06	3.18	2.74	4.1	0
Variscan/Iberia	Gómez-Frutos et al. 2023	67.23	0.43	16.91		3.3709	0.67	0.05	3.18	3.51	3.92	0.2
Variscan/Iberia	Gómez-Frutos et al. 2023	67.38	0.62	15.84		2.7796	1.34	0.06	3.12	2.97	3.75	0
Variscan/Iberia	Gómez-Frutos et al. 2023	67.93	0.59	15.34		3.6489	0.76	0.07	2.44	3	4.48	0.16
Variscan/Iberia	Gómez-Frutos et al. 2023	68.7	0.54	15.41		3.3866	0.9	0.06	2.33	3.31	4.57	0.19
Variscan/Iberia	Gómez-Frutos et al. 2023	68.92	0.46	14.23		2.9887	0.94	0.06	2.04	3.15	4.18	0.13
Variscan/Iberia	Gómez-Frutos et al. 2023	69.21	0.46	15.15		3.251	1.26	0.06	2.22	3.19	4.41	0.09
Variscan/Iberia	Gómez-Frutos et al. 2023	69.49	0.49	14.58		2.882	0.94	0.06	1.67	3.15	4.59	0.26
Variscan/Iberia	Gómez-Frutos et al. 2023	70.15	0.48	15.19		2.7838	0.92	0.05	1.96	3.39	4.47	0.21
Variscan/Iberia	Gómez-Frutos et al. 2023	70.24	0.41	14.68		2.7853	0.66	0.06	1.92	3.17	4.19	0.35
Variscan/Iberia	Gómez-Frutos et al. 2023	71.82	0.29	14.94		2.2671	0.61	0.05	1.51	3.37	4.55	0.16
Variscan/Iberia	Gómez-Frutos et al. 2023	72.45	0.27	14.81		1.6515	0.33	0.03	1.25	3.99	4.79	0.27
Variscan/Iberia	Gómez-Frutos et al. 2023	70.46	0.33	15.5		2.1941	0.39	0.04	1.46	3.57	5.24	0.2
Variscan/Iberia	Gómez-Frutos et al. 2023	71.31	0.35	14.73		2.2518	0.76	0.05	1.12	3.22	4.89	0.2
Variscan/Iberia	Gómez-Frutos et al. 2023	71.63	0.3	15.56		1.7943	0.27	0.03	0.66	3.63	5.29	0.28
Variscan/Iberia	Gómez-Frutos et al. 2023	71.92	0.34	14.74		2.3028	0.35	0.04	1	3.53	5.3	0.25
Variscan/Iberia	Gómez-Frutos et al. 2023	71.98	0.22	15.15		1.8495	0.3	0.03	0.78	3.53	5.27	0.19
Variscan/Iberia	Gómez-Frutos et al. 2023	72.11	0.27	14.38		2.3072	0.56	0.04	1.35	3.8	4.96	0.15
Variscan/Iberia	Gómez-Frutos et al. 2023	72.57	0.26	14.98		1.8384	0.03	0.03	0.79	3.49	5.28	0.24
Variscan/Iberia	Gómez-Frutos et al. 2023	72.8	0.25	13.5		1.7016	0.6	0.01	1.12	3.72	4.62	0.23
Variscan/Iberia	Gómez-Frutos et al. 2023	52.12	0.67	18.29		6.3391	7.91	0.12	8.49	2.42	1.3	0.1
Variscan/Iberia	Gómez-Frutos et al. 2023	54.9	0.78	16.91		5.1269	6.95	0.13	9.11	2.37	0.96	0.1
Variscan/Iberia	Gómez-Frutos et al. 2023	55.01	0.68	16.51		6.2234	6.78	0.11	8.42	3.42	0.9	0.15
Variscan/Iberia	Gómez-Frutos et al. 2023	55.1	0.54	17.2		6.0706	6.11	0.54	9.34	2.49	1.12	0.12
Variscan/Iberia	Gómez-Frutos et al. 2023	58.43	1.06	16.91		6.2877	3.62	0.12	6.22	3.04	2.43	0.34
Variscan/Iberia	Gómez-Frutos et al. 2023	60.63	0.99	19.54		5.3433	3.54	0.1	4.8	4.03	2.63	0.24
Variscan/Iberia	Gómez-Frutos et al. 2023	52.6	1.65	17.97		7.677	5.04	0.13	8.69	2.51	1.28	0.66
Variscan/Iberia	Gómez-Frutos et al. 2023	61.76	0.99	16.96		5.321	1.59	0.09	5.32	2.72	3.18	0
Variscan/Iberia	Gómez-Frutos et al. 2023	66	0.6	15.02		3.9143	1.11	0.05	4.31	3.88	3.56	0.2
Variscan/Iberia	López-Moro and López-Plaza 2004	54.22	0.49	18.18		4.3699	4.58	0.06	5.45	3.39	5.22	0.88	1.09				17		99						150				18	7	2500	144	246		104	15	3.8	6.2	1	4.9				2	0.3	7.8			50
Variscan/Iberia	López-Moro and López-Plaza 2004	57.95	0.87	17.51		4.6013	3.45	0.06	4.25	3.26	5.5	0.9	0.1					102	116	16	50.5				174.8	1596	27.5	380	28.1	5.8	2776	195.3	369.5	38.9	142.1	18.52	4.4	11.21	1.4	6.11	1.02	2.67	0.28	2.21	0.3	8.4	1.4		59.1
Variscan/Iberia	López-Moro and López-Plaza 2004	58.16	0.4	16.15		4.3432	3.77	0.05	4.33	3.64	5.29	0.98	1.79				13		68						160				22	6	2100	176	300		121	16	3.6	8.2	1.1	5.5				2	0.27	7.3			46
Variscan/Iberia	López-Moro and López-Plaza 2004	63.85	0.6	16.94		3.1773	1.86	0.03	2.46	3.17	6.06	0.52	0.5					55.4	127	8.5	23.4				232.7	697	16.1	282	12.4	7.5	1623	57.13	119.4	12.58	47.02	8.24	2	5.26	0.71	3.42	0.58	1.43	0.22	1.32	0.21	7.3	1		70.8
Variscan/Iberia	López-Moro and López-Plaza 2004	69.72	0.23	15.19		1.1926	0.73	0.02	1.33	2.87	7.06	0.22	0.97												176	632					1782
Variscan/Iberia	López-Moro and López-Plaza 2004	70.68	0.18	15.97		0.9256	0.57	0.02	1.33	3.12	6.48	0.21	0.55					15.8	12	91.7	8.6				180	670	5.1	112	4.6	4	1957	25.29	49.06	4.81	17.59	2.75	1.84	1.68	0.21	1.03	0.18	0.45	0.07	0.51	0.08	2.8	1.6		84.8
Variscan/Iberia	López-Moro and López-Plaza 2004	52.03	0.63	15.28		5.8028	7.95	0.11	7.11	2.86	5.18	0.65	1.5					153							160	1443	25	201	15		4127																		87
Variscan/Iberia	López-Moro and López-Plaza 2004	52.78	1.18	17.05		4.9929	5.46	0.11	6.54	2.8	5.2	0.62	1.76				20.1	152	128	33.8	77.8				207	1116	23.5	241	10	13.5	2905	164.6	328.4	35.01	133.4	18.57	3.97	10.67	1.33	5.63	0.9	2.22	0.31	1.81	0.26	6	0.9		46.8
Variscan/Iberia	López-Moro and López-Plaza 2004	54.15	0.79	18.07		6.6483	3.61	0.13	5.57	3.61	4.69	0.85	0.85					125	114		26				146	1853	15	227	11		2551																		89
Variscan/Iberia	López-Moro and López-Plaza 2004	62.54	1.01	16.64		2.9815	2.21	0.06	2.71	3.26	5.62	0.55	1.28				17.7	58.4							231	613					1560
Variscan/Iberia	López-Moro and López-Plaza 2004	66.75	0.34	17.09		1.3172	0.78	0.02	1.35	3.15	7.57	0.34	0.82					19.9	12	58.1	6.2				254	366	9.5	132	6.2	5.2	1111	50.18	106.8	10.61	38.97	6.79	1.66	3.87	0.54	2.12	0.34	0.77	0.09	0.69	0.09	3.4	1		80.9
Variscan/Iberia	López-Moro and López-Plaza 2004	67.3	0.34	16.2		2.047	1.09	0.03	1.39	3.28	6.64	0.3	0.8					29	15		b,d,l,				267	330	5	166	11		853																		74
Variscan/Iberia	Gómez-Frutos et al. 2023	58.24	1.33	17.7		4.63868	3.54	0.07	3.96	3.96	4.54	0.54	1.11		38	6.4		68	62	48	86	27	86	26	198	535	18	391	15	9.2	1223	97.9	178	18.8	63.6	9.15	1.644	5.01	0.68	3.35	0.57	1.58	0.208	1.21	0.183	9.6	1.08		52
Variscan/Iberia	Gómez-Frutos et al. 2023	58.52	0.83	17.22		4.94529	3.85	0.07	3.86	3.78	4.51	0.38	1.83		54	6	12.3	68	96	58.6	78	4	83	19	179	459	18	283	9.2	14	1158	69.2	125	13.8	47.1	7.05	1.51	5	0.63	2.99	0.54	1.48	0.207	1.26	0.177	6.6	0.93		38
Variscan/Iberia	Gómez-Frutos et al. 2023	55.9	0.6	15.8		5.41577	6.8	0.083	4.96	2.69	3.74	0.22	2.76			6	17.5	100	288	60.7	140	33	74	13	114	424	13	146	5.2	6.8	901	32	57.6	6.59	23.4	3.83	0.899	3.04	0.39	1.91	0.35	1.01	0.141	0.9	0.129	3.8	0.6		39
Variscan/Iberia	Gómez-Frutos et al. 2023	57.49	0.607	15.47		5.1887	6.06	0.088	4.7	3.02	3.71	0.21	1.61			6	15	97	260	59	130	40	80	20	161	396	12.8	200	10.4	10	940	45.1	84	9.16	32	5.53	1.1	3.76	0.52	2.6	0.5	1.32	0.183	1.19	0.181	4.9	1.02		42
Variscan/Iberia	Gómez-Frutos et al. 2023	57.75	0.736	17.57		4.8149	4.63	0.083	5.54	3.18	3.93	0.19	1.32			7	16	108	150	35	70	30	70	23	166	434	14.5	170	10.2	9.7	909	40.2	72.2	8.33	30.2	5.07	1.14	3.67	0.51	2.89	0.57	1.57	0.218	1.44	0.231	4.6	0.91		44
Variscan/Iberia	Gómez-Frutos et al. 2023	59.99	0.711	16.43		4.75512	4.25	0.063	4.18	3.36	4.08	0.26	1.82			5	14	75	165	59.9	81	22	77	20	150	363	14	267	8.6	6.5	1149	49	90.5	10.4	37.6	6.09	1.31	4.47	0.54	2.46	0.41	1.07	0.151	0.96	0.181	7	0.89		36
Variscan/Iberia	Gómez-Frutos et al. 2023	59.85	0.716	17.94		4.3521	3.15	0.07	4.41	3.64	4.45	0.32	1.13			7	13	93	60	32	30	20	70	22	180	382	14.3	70	10.2	6.8	1130	42	85.5	8.99	32.2	5.72	1.13	3.86	0.57	2.91	0.51	1.36	0.182	1.08	0.148	5.1	1.01		38
Variscan/Iberia	Gómez-Frutos et al. 2023	58.87	0.82	17.74		4.9751	4.27	0.074	4.66	3.3	3.92	0.3	1.42			5	13	101	140	45	70	30	100	25	169	407	10.8	166	12.8	7.6	1292	31.5	62.7	7.65	29.7	5.45	1.3	3.89	0.53	2.63	0.41	1.03	0.138	0.82	0.12	3.9	1.09		30
Variscan/Iberia	Gómez-Frutos et al. 2023	56.96	0.71	17.25		4.7437	4.14	0.072	4.6	3.39	3.8	0.2	1.35			6	13	92	110	46	80	40	80	22	172	390	12.1	235	9	12.5	1067	45.6	81.6	9.38	34.1	5.97	1.2	3.62	0.48	2.48	0.45	1.23	0.171	1.05	0.155	5.2	0.74		46
Variscan/Iberia	Gómez-Frutos et al. 2023	56.34	0.859	18.16		5.2777	4.66	0.083	5.09	3.19	3.7	0.26	1.54			6	13	108	130	48	80	30	90	23	159	453	11	90	8.6	7.9	1206	41	83.1	9.04	33.1	5.68	1.41	3.53	0.46	2.36	0.41	1.09	0.146	0.9	0.126	3.9	0.72		34
Variscan/Iberia	Gómez-Frutos et al. 2023	56.19	0.848	17.78		5.4468	4.89	0.083	4.89	3.58	4.16	0.31	1.512			5	15	103	160	35	90	20	90	24	190	412	17.4	281	10.1	9.2	1350	46.3	87.9	11	39.3	7.11	1.64	5.29	0.68	3.4	0.58	1.55	0.213	1.32	0.186	7	0.85		30
Variscan/Iberia	Gómez-Frutos et al. 2023	56.27	0.878	18.25		5.518	4.91	0.081	5.09	3.44	3.73	0.3	0.97			5	15	106	140	43	70	20	90	23	176	447	14.5	260	8.8	12.5	1307	39.6	79.5	9.08	34.6	5.88	1.55	4.24	0.6	2.98	0.52	1.35	0.195	1.21	0.163	6.3	0.86		38
Variscan/Iberia	Castro et al 2003	52.6	1.09	21.25		5.2955	3.83	0.07	5.65	4.05	3.76	0.53	1.21		74.72	3.15	6.92	118.04	67.27	15.65	11.61			75.72	149.55	626.68	20.66	100.39	10.93	5.76	750.47	78.28	168.31	18.32	64.97	11.12	2.1	8.47	1	4.86	0.85	2.18	0.27	1.58	0.21				24.73
Variscan/Iberia	Castro et al 2003	52.73	1.25	20.14		6.1321	4.31	0.07	5.75	3.28	3.12	0.47	1.35		42.02	2.54	10.6	110.3	94.29	19.16	28.18			74.97	123.47	769.29	12.66	15.29	10.16	4.45	1208.72	57.84	116.66	12.44	43.96	6.85	1.9	5.17	0.58	2.92	0.48	1.24	0.13	0.8	0.09				16.41
Variscan/Iberia	Castro et al 2003	53.38	1.57	20.18		6.5504	2.71	0.09	5.04	3.68	4.44	0.47	0.82		70.1	2.58	9.96	104.2	66.51	13.03	5.57			90.04	160.5	587.3	31.58	171.7	18.41	6.05	1012	96.39	219.3	24.3	88.7	16.01	2.26	12.07	1.45	6.98	1.23	3.15	0.41	2.48	0.33				25.21
Variscan/Iberia	Castro et al 2003	54.61	0.81	20.88		4.4856	3.29	0.06	5.13	3.75	4.75	0.54	1.19		53.23	2.34	5.03	96.75	70.8	12.66	11.02			109.8	125.9	574.7	14.67	98.55	7.45	4.43	1425	112.8	238	25.17	85.16	12.46	2.11	8.36	0.85	3.68	0.61	1.59	0.18	1.09	0.15				33.85
Variscan/Iberia	Castro et al 2003	55.05	0.76	16.41		5.8918	7.57	0.1	6.41	2.58	2.68	0.16	1.54		53.54	2.06	16.51	93.57	238.61	25.51	108.58			34.09	83.61	532.62	19.23	32.41	6.11	4.11	333.49	21.29	49.08	6.7	27.72	5.9	1.35	4.87	0.67	3.78	0.72	1.96	0.26	1.62	0.22				12.9
Variscan/Iberia	Castro et al 2003	56.14	0.71	15.85		6.1499	7.35	0.1	5.59	2.61	2.9	0.16	1.31		22.88	2.52	17.17	133.5	356.4	27.5	136.8			51.09	107.6	535.5	11.69	46.73	7.59	3.49	753.6	24.25	56.37	6.23	23.36	4.24	1.14	3.43	0.44	2.44	0.44	1.23	0.15	1.01	0.13				17.1
Variscan/Iberia	Castro et al 2003	58.01	0.65	15.66		5.874	6.53	0.11	3.3	1.53	4.47	0.48	2.04		104.16	3.49	15.59	71.49	291.8	20.3	131.64			40.63	209.42	278.12	21.83	21.57	9.46	6.52	470.22	19.36	44.45	5.82	24.59	5.58	1.04	5.07	0.79	4.63	0.86	2.36	0.31	1.88	0.23				7.18
Variscan/Iberia	Castro et al 2003	59.78	0.68	15.41		5.0997	6.82	0.11	4.74	2.44	2.93	0.15	1.16		81.09	1.91	15.32	95.29	428.6	21.45	127.2			43.2	135.2	399.8	13.56	46.57	8.63	4.15	358.9	22.99	48.12	6.16	24.11	5.11	1.05	4.28	0.6	3.17	0.56	1.46	0.18	1.08	0.14				10.44
Variscan/Iberia	Castro et al 2003	61.18	0.63	16.49		4.7437	4.1	0.08	5.28	3.2	2.1	0.17	0.89		60.04	5.1	15.48	82.32	286.2	14.3	57.19			36.55	97.2	472.4	12.77	87.6	7.66	5.72	269.5	17.3	47.3	4.81	18.43	4.01	1.12	3.4	0.48	2.66	0.5	1.39	0.18	1.21	0.17				16.05
Variscan/Iberia	Castro et al 2003	61.63	0.66	16.56		4.3521	3.35	0.07	4.35	3.29	3.62	0.23	0.79		53.96	4.44	10.44	80.84	219.2	15.36	44.86			63.11	170.6	570.9	14.44	150.6	10.42	7.98	955.9	40.73	88.39	9.34	33.34	6.11	1.34	4.65	0.59	3.11	0.55	1.47	0.19	1.22	0.16				36.33
Variscan/Iberia	Castro et al 2003	62.38	0.68	15.19		5.1442	4.95	0.08	3.73	2.59	2.97	0.13	1.48		93.91	2.98	16.66	77.08	396.7	18.13	109			39.72	152.5	370.7	8.96	38.19	12.56	9.13	313	12.4	39.94	3.17	12.44	2.94	0.87	2.68	0.36	2.1	0.37	0.96	0.12	0.76	0.1				12.32
Variscan/Iberia	Castro et al 2003	57.09	0.92	18.56		5.785	3.94	0.08	5.17	3.2	2.84	0.23	1.1		38.86	2.42	12.15	119.5	192.5	16.93	20.72			52.73	113.8	493.3	12.54	23.47	9.01	5.07	701.7	28.17	51.8	6.33	23.45	4.33	1.41	3.54	0.47	2.58	0.48	1.27	0.16	1	0.13				17.03
Variscan/Iberia	Castro et al 2003	58	1.09	18.31		5.7138	3.93	0.08	4.82	3.12	3.11	0.3	0.9		42.13	2.27	12.01	129.94	166.93	17.56	22			55.25	144.08	456.71	9.43	7.54	8.13	5.28	701.53	19.63	39.64	4.84	18.45	3.49	1.43	2.72	0.35	1.9	0.34	0.87	0.11	0.57	0.07				16.35
Variscan/Iberia	Castro et al 2003	58.07	1.19	19.02		5.7227	2.34	0.07	5.18	3.63	3.09	0.31	0.78		79.28	2.59	8.32	99.19	97.39	11.06	5.74			94.71	132.46	701.16	25.13	122.65	18.88	12.51	1086.56	48.89	96.54	12.36	48.86	10.22	2.16	8.61	1.15	5.86	1.01	2.5	0.3	1.74	0.21				20.15
Variscan/Iberia	Castro et al 2003	59.94	0.92	17.87		5.518	2.77	0.11	5.2	2.73	2.49	0.28	1.26		84.72	3.17	13.91	127.2	121.6	11.75	4.72			71.17	97.46	750.8	28.57	69.53	11.76	6.72	1089	43.24	98.49	10.65	39.08	7.2	1.86	6.1	0.88	5.37	1.09	3.11	0.44	2.85	0.4				16.33
Variscan/Iberia	Castro et al 2003	60.64	0.75	17.7		4.8416	2.23	0.07	4.05	3.73	3.23	0.4	0.84		40.19	3.55	5.89	74.79	62.01	10.01	18.18			85.72	122.6	1015	10.66	188.8	10.55	4.4	1447	112	210.7	21.72	72.98	9.77	2.06	5.97	0.6	2.63	0.39	0.99	0.1	0.66	0.08				34.37
Variscan/Iberia	Castro et al 2003	61.3	0.81	17.55		4.7882	2.28	0.06	4.08	3.7	3.31	0.31	0.81		51.97	3.39	6.42	75.47	186.3	11.61	20.34			72.14	154.1	755.7	7.59	55.9	10.42	4.33	1020	66.64	117	12.62	43.25	6.2	1.55	4.17	0.43	1.89	0.29	0.68	0.07	0.45	0.05				27.4
Variscan/Iberia	Castro et al 2003	61.72	0.93	17.25		4.628	2.83	0.07	3.99	3.24	3.1	0.19	0.85		38.01	3.94	9.92	96	98.1	12.46	16.59			50.59	137.8	404.4	9.52	35.3	10.34	5.83	694.4	40.76	89.82	9.39	32.85	5.55	1.46	3.98	0.47	2.3	0.37	0.94	0.09	0.63	0.07				20
Variscan/Iberia	Castro et al 2003	63.33	0.73	16.95		3.9961	2.13	0.06	2.95	3.47	3.72	0.3	1.13		81.02	6.1	7.09	57	122.9	8.76	13.95			50.44	205.89	372.19	16.26	72.86	10.8	11	585.35	37.7	82.5	8.94	31.59	5.58	1.18	4.44	0.61	3.35	0.58	1.57	0.19	1.24	0.15				26.87
Variscan/Iberia	Castro et al 2003	63.41	1.01	17.45		4.2987	1.4	0.04	2.85	3.65	3.91	0.32	1.18		67.48	2.74	2.98	46.02	91.08	7.23	3.62			76.43	130.04	536.44	6.98	155.08	13.35	4.92	1108.22	51.14	108.5	11.47	40.84	6.72	1.61	4.54	0.44	1.75	0.23	0.52	0.05	0.31	0.03				27.67
Variscan/Iberia	Castro et al 2003	66.88	0.56	15.92		2.9904	1.38	0.04	2.08	3.13	4.65	0.27	0.96		60.45	3.78	5.82	39.57	82.12	5.95	12.14			57.12	196.1	322.2	14.53	116.3	7.95	8.19	767.9	42.78	92.96	10.24	36.46	6.84	1.32	5.25	0.67	3.22	0.53	1.4	0.18	1.08	0.15				35.7
Variscan/Iberia	Castro et al 2003	66.9	0.57	16.31		3.1506	1.38	0.04	2.13	3.15	4.82	0.26	0.98		54.92	3.25	5.53	38.2	170	5.77	7.71			74.57	192.9	327.6	13.39	110.1	7.65	7.6	773.9	40.8	84.02	9.72	35.1	6.58	1.36	5.15	0.64	3.12	0.52	1.37	0.17	1.08	0.14				36.49
Variscan/Iberia	Castro et al 2003	67.61	0.5	15.54		2.7679	1.5	0.04	2.79	3.66	3.59	0.25	0.87		61.22	4.06	7.46	50.03	74.54	5.11	6.42			62.13	122.4	791.5	15.35	154.6	7.35	4.23	894.2	46.92	98.51	11.07	40.19	7.19	1.66	5.09	0.6	3.08	0.54	1.53	0.19	1.3	0.17				35.97
Variscan/Iberia	Castro et al 2003	72.12	0.23	14.93		1.5041	0.42	0.02	0.88	3.41	4.94	0.3	0.85		77.06	4.81	2.37	10.99	205.53	1.94	4.87			39.25	227.09	157.62	7.14	70.76	8.37	7.18	330.67	21.33	44.1	5.13	18.1	3.62	0.58	2.7	0.33	1.56	0.23	0.56	0.07	0.47	0.05				29.67
Variscan/Iberia	Castro et al 2003	72.51	0.23	14.75		1.424	0.45	0.02	1.05	3.36	4.95	0.11	0.74		37.6	3.52	2.99	10.81	224.55	2.16	4.76			44.98	132.75	164	6.52	104.71	4.77	6.73	525.52	25.19	50.54	5.82	20.75	4.24	0.92	3.15	0.37	1.66	0.25	0.57	0.06	0.45	0.06				44.23
Variscan/Iberia	Castro et al 2003	70.64	0.17	15.65		1.1837	0.37	0.03	0.96	4.11	4.96	0.15	0.79		47.2	5.39	2.52	9.76	147.6	1.85	10.55			41.99	197.4	162.1	8.2	60.97	7.75	5.48	468.9	28.21	52.44	5.95	21.2	3.57	0.95	2.68	0.33	1.71	0.26	0.7	0.08	0.58	0.07				46.22
Variscan/Iberia	Castro et al 2003	72.51	0.2	14.53		1.2816	0.42	0.02	0.77	3.25	4.84	0.29	1.06		49.56	4.69	2.34	9.91	129.8	1.53	16.94			41.2	232.5	161.3	7.4	74.47	9.23	7.41	383.4	21.89	44.23	5.22	18.8	3.77	0.65	2.85	0.36	1.66	0.23	0.62	0.07	0.52	0.06				33.18
Variscan/Iberia	Castro et al 2003	55.66	1.2	20.2		5.1353	3.27	0.05	5.43	4.02	2.71	0.27	0.92		55.09	3.91	20.19	129.37	166.51	19.04	20.67			88.38	109.51	721.96	12.24	75.92	7.37	4.29	1210.38	46.16	74.47	10.07	36.34	5.54	1.79	4.34	0.47	2.54	0.42	1.06	0.1	0.73	0.06				20.71
Variscan/Iberia	Castro et al 2003	48.69	1.47	21.87		6.5771	3.99	0.07	6.11	4.09	3.44	1.12	0.97		58.76	3.16	15.41	125.83	67.19	21.57	6.91			84.37	145.28	707.11	34.52	47.13	13.04	7.81	1289.6	57.45	106.39	16.33	65.61	12.66	2.27	10.85	1.47	7.78	1.33	3.19	0.35	2.05	0.24				26.29
Variscan/Iberia	Castro et al 2003	54.22	1.26	19.75		5.073	4.53	0.05	5.88	3.03	3.33	0.61	1.14		42.94	2.47	11.13	117.77	125.9	20.92	27.11			102.57	114.55	961.98	12.19	54.93	7.32	5.52	1910.51	43.76	70.18	9.89	36.42	5.69	1.77	4.74	0.56	2.64	0.49	1.22	0.17	0.87	0.12				21.1
Variscan/Iberia	Castro et al 2003	55.23	0.92	21.12		3.8003	3.42	0.04	6.63	3.37	2.61	0.18	1.95		29.94	2.48	9.38	97.17	192.88	18.01	48.72			76.24	94.35	1142.08	7.88	56.08	5.72	5.08	1264.91	43.85	69.72	9.07	30.88	4.19	1.73	3.27	0.37	1.7	0.33	0.8	0.13	0.59	0.09				19.75
Variscan/Iberia	Molina et al 2012	55.51	1.13	17.21		7.41	4.89	0.14	5.64	2.71	2.96	0.3	0.84		80.1		30.2	167	160	59.1	14.2	16.1	116	23.3	193	235	34.1	169	12.7	17.1	318	26.3	39.9	7.91	33.7	7.48	1.2	6.97	1.06	6.2	1.18	3.04	0.434	2.55	0.35		1.06		11.9
Variscan/Iberia	Molina et al 2012	56.77	1.14	17.38		7.44	3.22	0.12	6.04	3.47	2.28	0.25	1.05		56.3		22.2	150	17	48.9	9.41	17.2	93.2	20.7	91	207	28.6	178	10.3	6	459	22.5	49.7	6.7	27	5.9	1.39	5.7	0.947	5.37	1.12	3.09	0.467	2.89	0.455		0.961		19.3
Variscan/Iberia	Molina et al 2012	58.79	0.7	15.13		6.07	6.73	0.11	6.2	1.55	2.71	0.14	1.54		90.3		24.5	162	410	58.3	103	19.2	79.5	17.2	145	239	20	116	7.66	10.8	324	21.5	43	5.04	18.9	4.06	0.92	4.02	0.626	3.92	0.802	2.09	0.323	2.09	0.326		0.917		12.1
Variscan/Iberia	Molina et al 2012	60.92	0.91	16.39		5.49	3.55	0.09	4.59	3.71	3.05	0.33	0.72		73.9		17	118	111	51.1	12.7	11.2	72.9	21.9	154	242	21.5	172	12.5	10.5	393	26.4	60.7	7.03	26.4	5.71	1.19	5.18	0.817	4.36	0.89	2.34	0.337	2	0.309		1.37		19.7
Variscan/Iberia	Molina et al 2012	61.96	0.86	16.22		5.4	3.49	0.09	4.61	3.17	2.67	0.32	0.87		87.4		16.6	114	119	50.6	12.6	10.3	74.9	21.6	138	245	18.4	168	12.1	6.62	379	24.9	53.1	6.33	23.6	4.89	1.17	4.54	0.674	3.75	0.753	1.99	0.277	1.65	0.244		1.18		16.1
Variscan/Iberia	Molina et al 2012	62.43	0.83	16.07		5.12	3.3	0.09	4.42	3.12	3.33	0.28	0.9		73		17.6	115	115	60.2	11.9	9.92	82.8	21.2	150	244	22.8	160	11.7	9.15	735	29.9	63.2	7.49	28.8	5.63	1.25	5.26	0.825	4.28	0.857	2.33	0.358	2.25	0.347		1.24		22.5
Variscan/Iberia	Molina et al 2012	64.52	0.74	16.2		4.67	2.65	0.08	3.74	3.71	2.65	0.33	0.86		86.6		14.5	95	88	47.5	11.6	9.57	90.2	22.3	168	205	17.1	171	13.6	11.8	409	22.2	48.2	5.87	21.2	4.67	1.05	4.35	0.668	3.56	0.681	1.77	0.261	1.55	0.233		1.47		17.9
Variscan/Iberia	Molina et al 2012	65.57	0.72	15.72		4.34	2.69	0.07	3.75	3.42	2.35	0.24	0.72		88.8		13	88.9	87.7	68.1	8.73	9.04	66	20.8	141	197	15.8	139	11.2	9.55	223	26.3	55.5	6.42	23.5	4.56	0.976	3.96	0.594	3.15	0.63	1.71	0.246	1.44	0.225		1.41		19.1
Variscan/Iberia	Molina et al 2012	65.77	0.68	15.75		4.31	2.53	0.07	3.68	3.95	2.31	0.24	0.71		78.6		11.1	85.3	80.9	56.5	8.61	9.45	64.8	20.5	136	195	13.7	99.7	11.5	10.3	258	12.5	25.6	3.36	13.2	3.11	0.976	3.07	0.495	2.72	0.558	1.42	0.215	1.29	0.201		1.29		20.2
Variscan/Iberia	Molina et al 2012	64.02	0.85	16.43		4.6	2.25	0.07	3.23	3.32	3.77	0.38	0.76		85.4		12.7	74.4	52.3	37.2	18.5	12.5	78.9	24	171	214	22.1	229	15	8.61	563	40.4	86	10.2	39.5	7.3	1.29	6.2	0.885	4.38	0.863	2.29	0.349	2.2	0.32		1.34		26.7
Variscan/Iberia	Molina et al 2012	65.53	0.43	17.13		2.83	1.21	0.04	2.62	3.69	5.43	0.32	0.65		52.7		8	37.3	26.8	46	6.98	5.44	50.4	20	144	212	21.4	133	11.1	11.6	882	28.1	65.6	7.17	26.8	5.86	1.16	5.18	0.843	4.45	0.829	2.13	0.288	1.85	0.276		1.47		46.7
Variscan/Iberia	Molina et al 2012	66.7	0.57	16.45		3.51	1.2	0.05	2.77	3.47	3.68	0.31	0.89		86.2		10	44.9	20.1	55.6	7.46	5.4	58.2	21.9	154	191	22.1	232	13.2	9.45	640	41.8	87.8	10.2	37.9	7.54	1.3	6.49	0.945	4.72	0.864	2.19	0.289	1.71	0.236		1.35		31.7
Variscan/Iberia	Gómez-Frutos and Castro 2023	52.93	1.03	15.81		8.29	5.9	0.2	6.73	3.83	2.61	0.69	1.12	99.14	164.1	8.77	61.24	125.1	290.9	22.7	111.72	12.34	128.2	26.74	174.5	360.5	56.9	361.2	17.7	13.14	563.7	21.66	70.48	12.23	63.12	19	2.09	15.21	2.65	12.7	2.06	5.15	0.71	4.2	0.58	8.19	1.65		19.9
Variscan/Iberia	Gómez-Frutos and Castro 2023	56.36	1.11	15.38		7.09	4.74	0.15	5.19	3.6	3.46	0.7	0.85	98.63	171.5	7.85	31.89	99.33	264.1	21.46	135.66	28.75	120.3	26.5	183.6	326.5	52.42	364	19.26	19.63	960.6	120.2	259.9	29.68	114.3	22.97	2.24	17.19	2.52	11.84	1.91	4.74	0.65	3.83	0.53	7.42	2.34		27.07
Variscan/Iberia	Gómez-Frutos and Castro 2023	56.9	1.07	15.3		6.63	4.55	0.16	4.95	3.18	5.06	0.62	0.9	99.32	111	9		94	200	17	81				224	359	62	323	23		1450	69.3	170	23.5	106	26.6	3.65	22.4	3.1	16.4	2.67	7.8	0	5.8	0.78	8.4		3	21
Variscan/Iberia	Gómez-Frutos and Castro 2023	57	1.17	16.6		6.15	4.27	0.14	5.32	4.3	3.09	0.5	0.8	99.34	131	6		92	200	14	63				195	389	31	323	19		863	58.9	125	15	60.4	12.3	3	11.2	1.3	7.1	1.11	3.2	0.4	2.6	0.34	7.1		2	5
Variscan/Iberia	Gómez-Frutos and Castro 2023	58.7	0.99	15.5		5.65	4.17	0.14	5.08	3.53	4	0.38	0.95	99.09	83	7		100	330	15	49				168.9	348.6	35	304	20		1090	44.6	123	16.3	67.4	14.6	3.88	12.9	1.6	8.5	1.39	4.2	0.6	3.7	0.51	7.6		3	16
Variscan/Iberia	Gómez-Frutos and Castro 2022	60	0.87	15.5		5.99	4.27	0.13	5.31	3.95	2.16	0.52	0.7	99.4	137	9		99	270	16	68				149	392	46	332	14		320	30.8	73.7	10.1	46.5	12.8	1.7	10.7	1.6	8.5	1.41	3.8	0.5	2.9	0.39	8.7		3	6
Variscan/Iberia	Gómez-Frutos and Castro 2023	61.32	0.95	16.18		4.78	3.36	0.1	4.34	3.89	3.74	0.35	0.52	99.53	118.5	5.52	13.19	74.47	128.2	14.17	65.52	9.34	82.34	22.22	183.7	363.8	39.61	244.7	16.88	9.33	688	34.73	100.6	14.05	58.89	12.88	2.23	9.5	1.53	8.05	1.44	3.95	0.59	3.55	0.44	4.44	2.72		29.31
Variscan/Iberia	Castro et al. 2023	63.5	0.85	15.8		4.41	2.6	0.09	3.66	4.11	2.8	0.32	0.65	98.8	122	7		79	250	10	28				190.5	344.2	22	326	15		716	56.3	104	11.2	42.5	8.2	1.62	7.9	0.8	4.5	0.69	2	0.2	1.5	0.24	8.4		2	19
Variscan/Iberia	Castro et al. 2023	63.83	0.85	15.79		4.22	2.46	0.12	4.14	3.98	2.51	0.36	1.29	99.55	143.4	5.03	7.47	64.45	58.1	11.26	30.29	5.15	73.97	20.16	185	321	18.14	272.2	12.31	10.05	627	38.56	89.19	9.39	34.32	6.46	1.04	4.96	0.69	3.61	0.65	1.77	0.26	1.57	0.23	6.13	0.99		22.27
Variscan/Iberia	Gómez-Frutos and Castro 2023	64.83	0.75	15.75		3.8	2.32	0.09	3.5	3.97	2.98	0.24	0.67	98.9	131.3	4.93	7.46	59.74	63.8	10.3	31.07	2.93	62.83	21.44	91.95	281.1	14.97	240.1	10.9	9.55	631.7	32.49	70.72	7.29	26.36	4.96	1.14	3.59	0.46	2.57	0.5	1.3	0.19	1.16	0.17	4.61	0.77		24.37
Variscan/Iberia	Gómez-Frutos and Castro 2023	63.83	0.84	16.12		4.07	2.39	0.07	3.84	3.98	2.61	0.31	0.81	98.87	111.3	5.88	10.88	70.19	154.4	9.93	23.64	5.5	69.2	27.93	161.5	366.7	15.49	246.5	12.27	8.54	604.3	71.09	130	14.45	49.67	7.28	1.3	7.95	0.74	3.45	0.61	1.74	0.23	1.42	0.22	3.37	0.72	1.46	21.11
Variscan/Iberia	Gómez-Frutos and Castro 2023	59.64	1.01	16.21		5.54	3.59	0.11	4.31	3.96	3.21	0.36	0.9	98.84	138	6.03	14.52	92.68	241	14.57	56.97	4.32	93.46	26.31	177.1	367	33.78	208.7	18.18	16.33	685.1	27.77	71.01	9.92	43.03	10.04	1.51	9.82	1.27	6.92	1.26	3.7	0.51	3.2	0.46	3.07	1.87	1.24	23.16
Variscan/Iberia	Gómez-Frutos and Castro 2023	60.71	0.78	16.03		4.78	3.64	0.1	4.76	3.82	3.39	0.29	0.54	98.84	97.17	4.69	16.83	86.86	165.8	14.31	52.04	5.32	78.98	24.51	156.2	370.9	28.35	203.4	12.06	10.11	850.6	33.8	73.43	10.4	43.49	9.33	1.56	9.08	1.13	5.97	1.08	3.14	0.42	2.61	0.38	3.66	1.56	0.97	28.16
Variscan/Iberia	Gómez-Frutos and Castro 2023	57.82	1.26	16.94		5.66	3.67	0.11	4.44	3.98	3.83	0.43	0.62	98.76	117.5	5.79	14.76	97.42	129.1	15.54	34.36	8.21	86.18	28.89	190	362.7	37.42	273.7	21.03	8.03	963.5	39.39	99.88	14.88	60.58	12.18	2.52	11.4	1.41	7.57	1.39	4.06	0.55	3.46	0.49	3.44	2.19	0.94	26.14
Variscan/Iberia	Castro et al. 2023	58.21	1.16	14.82		6.91	5.01	0.14	4.54	3.4	2.97	0.56	0.75	98.47	149	6.47	18.73	106.1	226.8	17.38	66.83	16.68	124.2	26.71	186.9	322.7	34.95		16.06	17.19	566.8	31.96	76.45	11.4	50.16	11.51	1.37	10.94	1.38	7.34	1.33	3.84	0.54	3.34	0.51	4.46	1.47	13.32	20.13
Variscan/Iberia	Gómez-Frutos and Castro 2023	57.04	0.96	17.19		5.82	4.13	0.12	4.74	4.14	3.47	0.52	0.78	98.91	177.7	7.11	33.49	103.6	176.6	16.76	63.75	5.52	101.5	34.3	223.7	350	45.91	297.4	17.06	17.8	509.6	63.12	132.8	17.24	68.8	14.78	1.48	15	1.88	9.59	1.77	4.99	0.7	4.07	0.63	4.68	1.67	1.14	28.7
Variscan/Iberia	Gómez-Frutos and Castro 2023	61.29	0.97	16.07		5.28	3.5	0.1	4.33	3.69	2.48	0.45	0.72	98.88	160.7	5.55	15.46	92.62	164.3	15.72	55.28	8.4	95.85	29.17	200.8	380.5	23.21	256.5	14.88	11.78	399.6	58.39	115.4	13.71	50.52	9	1.28	9.23	1.01	4.96	0.88	2.51	0.32	1.91	0.28	3.4	0.88	1.27	20.09
Variscan/Iberia	Castro et al. 2023	56.49	1.03	15.91		6.46	4.65	0.13	3.91	3	5.57	0.61	0.72	98.48	154.7	4.39	20.36	121.6	271.4	19.85	70.6	42.81	112.4	33.41	310.8	278.4	39.14	256.7	17.1	14.13	1025.2	80.53	164.4	20.94	82.24	15.28	1.62	14.62	1.62	8.1	1.41	4.08	0.53	3.19	0.46	4.03	1.14	1.18	34.69
Variscan/Iberia	Gómez-Frutos and Castro 2023	64.31	0.89	16.19		4.17	1.94	0.06	3.47	3.76	3.26	0.4	0.64	99.09	141.1	4.08	10.13	70.24	133.9	8.94	15.79	6.94	66.63	27.48	167.4	409.3	18.19	314.7	17.42	7.23	845.6	63.96	122.2	14.1	50.04	7.75	1.55	8.09	0.8	3.8	0.68	1.96	0.26	1.69	0.26	3.43	1.28	1.13	24.03
Variscan/Iberia	Gómez-Frutos and Castro 2023	64.3	0.91	16.11		4.16	1.98	0.06	3.42	3.77	3.56	0.41	0.48	99.16	164.3	4.55	8.01	71.96	136.2	9.28	17.71	9.34	62.96	20.58	154.5	402.5	19.98	318.9	16.02	7.54	879.7	61.86	124.2	12.65	47.47	7.73	1.35	5.87	0.76	3.55	0.71	1.77	0.28	1.67	0.25	4.22	1.22		25.92
Variscan/Iberia	Castro et al. 2023	69.53	0.43	14.94		2.29	1.13	0.14	4.54	3.4	2.97	0.56	0.75	100.68	93.4	4.63	5.72	38.75	154	5.07	12.75	0.72	44.36	20.66	187.5	254.4	10.66	140.4	8.3	12.51	568.6	27.33	50.53	6.05	21.88	4.15	0.91	4.24	0.47	2.3	0.41	1.18	0.17	1.09	0.17	2.98	0.87	1.26	35.44
Variscan/Iberia	Castro et al. 2023	69.4	0.41	14.97		2.31	1.12	0.08	3.3	3.57	2.68	0.38	1.55	99.77	117.6	5.36	6.19	43.67	195.7	5.11	12.77	1.43	48.57	21.55	219.3	271.2	11.77	140.1	8.89	9.64	571.6	29.93	54.78	6.48	23.59	4.44	0.97	4.57	0.5	2.45	0.44	1.3	0.18	1.13	0.18	3.08	1.01	1.32	35.58
Variscan/Iberia	Castro et al. 2023	69.57	0.43	15.07		2.37	1.09	0.08	3.46	3.63	2.79	0.33	0.95	99.77	119.1	5.08	6.39	48.06	242.4	5.28	16.9	2.94	44.29	21.85	220.2	287.1	11.7	131.8	8.63	9.79	593	32	57.79	6.87	24.76	4.57	1	4.67	0.51	2.45	0.43	1.24	0.17	1.1	0.17	3	0.88	1.41	36.32
Variscan/Iberia	Castro et al. 2023	67.73	0.58	15.44		2.96	1.64	0.09	3.14	3.66	3.3	0.38	0.89	99.81	86.7	5.13	8.1	61.88	187.4	7.98	19.3	3.12	57.97	22.25	206.9	398	12.41	163.3	10.66	10.6	712.4	28.11	53.07	6.34	24	4.54	1.23	4.61	0.5	2.5	0.46	1.32	0.18	1.18	0.19	2.65	0.97	1.25	28.73
Variscan/Iberia	Castro et al. 2023	68.24	0.54	15.55		2.67	1.39	0.07	3.34	3.68	2.46	0.25	0.49	98.68	111.3	5.67	7.78	54.25	197.8	6.59	15.66	2.47	82.51	22.67	212.5	375.4	14	149	9.63	10.33	690.8	34.07	62.35	7.37	26.6	4.86	1.21	5.07	0.61	2.81	0.55	1.52	0.25	1.38	0.24	2.84	1.18	1.31	30.37
Variscan/Iberia	Castro et al. 2023	67.02	0.57	15.82		2.96	1.66	0.06	3.47	3.76	3.26	0.4	0.64	99.62	105.8	4.67	8.43	57.64	182.1	7.87	20.93	1.41	67.57	22.44	110.3	339.9	12.66	165.2	9.18	6.83	711.5	28.4	52.06	6.42	21.41	4.39	1.32	4.71	0.53	2.63	0.48	1.35	0.18	1.08	0.17	3.28	0.9	1.14	28.03
Variscan/Iberia	Castro et al. 2023	67.14	0.57	15.63		3.03	1.75	0.05	3	3.48	3.58	0.22	0.65	99.1	126.8	5.33	5.14	61.95	248.4	8.57	48.78	7.95	49.86	19.3	61	272.7	12.63	159.1	8.7	6.75	402.4	32.13	66.91	7.02	25.88	4.67	1.13	3.61	0.48	2.34	0.45	1.17	0.18	1.12	0.17	3.74	0.81		26.53
Variscan/France	Compilation from Couzinié et al. 2016	55.41	1.42	14.5		6.408	7.69	0.09	4.2	4.1	3.01	0.56						108	418	28.5	202	41.6	88.2		164		20.9		25.1		1239
Variscan/France	Compilation from Couzinié et al. 2016	51.01	1.96	17.99		7.9655	5.09	0.11	5.63	4.27	1.68	0.59						116	104	149	91.4	507	97.3		233		31.6	580	29		1071	75.2	159.5		79.19	13.32	2.73	9.14		6.16		2.93		2.56	0.38
Variscan/France	Compilation from Couzinié et al. 2016	51.75	1.88	16.64		8.3304	4.88	0.12	6.46	2.85	3.41	0.59						155	130	24.3	40.6	18.7	98.4		96.9		40.5	328	25.1		955	49.32	101		50.19	9.65	2.49	8.31		7.31		3.85		3.94	0.59
Variscan/France	Compilation from Couzinié et al. 2016	51.93	1.4	14.84		6.1499	5.24	0.1	6.37	4.9	2.24	1.2						192	304	17.7	9.52	12.7	91.2		192		36.1	376	24.5		2702	73.03	155.3		83.09	15.05	3.56	10.25		7.44		3.38		2.91	0.4
Variscan/France	Compilation from Couzinié et al. 2016	52.12	1.86	17.55		7.5205	5.03	0.09	5.97	3.55	2.52	0.52						123	97.8	24.3	18.6	24.6	102		186		29.8	467	22.4		1139	58.98	137.8		71.62	11.91	2.58	8.52		6.17		2.91		2.64	0.39
Variscan/France	Compilation from Couzinié et al. 2016	52.23	1.08	13.95		7.0933	7.83	0.1	4.95	3.49	3.32	0.7						158	581	32.2	202	16.6	97.4		117		25.5	276	21.4		2752	53.36	115.6		57.1	10.07	2.58	7.14		5.06		2.47		2.33	0.36
Variscan/France	Compilation from Couzinié et al. 2016	53.59	1.11	13.27		6.586	7.73	0.12	7.59	4.85	1.61	0.63						207	714	25	22.2	12.3	75.9		277		20.1	334	11.2		1685	44.41	92		45.34	8.35	2.08	6.03		4.14		1.98		1.79	0.33
Variscan/France	Compilation from Couzinié et al. 2016	53.85	1.45	18.28		7.7964	3.85	0.08	3.72	3.76	3.32	0.64						109	46	17.9	12.8	14.8	163		254		36.8	333	23.4		817	70.17	142.9		66.95	12.23	1.9	9.25		7.24		3.26		2.57	0.35
Variscan/France	Compilation from Couzinié et al. 2016	54.05	1.01	13.98		6.9598	6.88	0.12	6.76	3.23	1.88	0.6						172	388	23.6	21.5	16.3	84.4		121		27.2	262	14.5		1428	44.91	92.97		44.85	8.55	2.2	6.51		5.3		2.57		2.5	0.35
Variscan/France	Compilation from Couzinié et al. 2016	54.12	1.83	17.14		8.0189	5.04	0.08	2.99	4.55	2.38	0.45						141	126	23.7	21.3	28.6	145		264		34.7	405	27.6		654	52.75	113.6		58.54	11.01	1.4	8		6.81		3.26		3.13	0.46
Variscan/France	Compilation from Couzinié et al. 2016	54.21	1.12	15.31		6.4525	6.05	0.1	6.03	3.24	2	0.63						165	410	24.3	49.1	28.7	89.9		177		25.4	281	17.8		1522	44.71	93.14		43.93	8.5	2.1	6.29		4.91		2.39		2.17	0.33
Variscan/France	Compilation from Couzinié et al. 2016	54.52	1.47	15.28		6.497	4.58	0.12	4.09	4.3	2.72	1.03						198	157	50		23	98		167		31	326	25		2793	59.35	125.81		65.54	13.49	2.73	9.01		5.93		2.87		2.56	0.34	20
Variscan/France	Compilation from Couzinié et al. 2016	54.58	1.58	18.24		6.8886	3.69	0.07	5.01	3.39	2.78	0.69						104	32.7	18.5	6.45	29.6	90.6		191		24.3	250	17		1185	43.26	92.37		46.47	8.77	2.58	6.4		4.82		2.21		1.85	0.25
Variscan/France	Compilation from Couzinié et al. 2016	54.7	1.33	15.88		5.9719	3.99	0.11	4.32	6	2.7	0.91						166	114	61		12	83		198		35	367	25		2966	63.6	135.98		68.59	14.04	2.91	9.33		6.14		3.05		2.71	0.39	20
Variscan/France	Compilation from Couzinié et al. 2016	55.63	0.96	14.15		5.7227	6.76	0.11	5.92	4.51	1.84	1.15						115	342	51	94	62	96		166		34	453	28		3774															0
Variscan/France	Compilation from Couzinié et al. 2016	56.1	1.38	14.66		5.7494	7.23	0.08	3.72	4.02	3.33	0.48						86.7	369	25.4	183	42.2	94.2		147		19.2	381	57.77		1082	69.63	136.6		57.77	9.14	2.23	6.93		4.02		1.62		1.5	0.22	20.5
Variscan/France	Compilation from Couzinié et al. 2016	56.34	1.15	17.35		7.2001	3.87	0.09	4.6	3.24	2.45	0.59						116	62.6	17.6	5.29	16.6	106		209		23.4	370	17		1078	41.68	84.58		39.36	7.81	1.78	5.78		4.68		2.18		1.72	0.24
Variscan/France	Compilation from Couzinié et al. 2016	57.15	1.77	16.45		7.3603	4.2	0.11	4.56	2.1	2.12	0.54						159	97.7	19.8	19.6	28.8	99.7		125		35.4	195	22.6		870	39.03	81.88		41.7	8.97	2.03	7.4		6.62		3.38		3.6	0.5
Variscan/France	Compilation from Couzinié et al. 2016	57.73	1.19	17.31		5.4913	2.59	0.08	4.38	5.16	2.58	0.59						82.8	28.1	12.2	6.12	10.1	93.8		254		34.1	488	23.7		2046	66.45	144.8		68	11.55	2.7	8.39		6.32		3.26		3.23	0.48
Variscan/France	Compilation from Couzinié et al. 2016	60.94	1.04	16.88		5.696	2.41	0.04	2.64	3.32	3.96	0.46						73.1	15.6	11.5	3.48	7.97	112		241		28.9	300	21.6		534	32.84	67.77		32.12	6.63	1.26	5.21		5.18		2.93		2.59	0.36
Variscan/France	Compilation from Couzinié et al. 2016	53.57	1.17	18.57		7.6073	5.2	0.12	5.61	5.31	2.65	0			50				160	65	65	20	105		190						2540
Variscan/France	Compilation from Couzinié et al. 2016	62.04	1.16	16.68		4.6689	3.17	0.07	2.91	6.42	2.22	0.65			70				135	65	50	20	75		214						1900
Variscan/France	Compilation from Couzinié et al. 2016	54.7	1.4	14.45		6.0431	6.28	0.1	5.49	5.79	2.16	1.01			50			158	390	25	35	9	126		179.5		33.6	577	37.7	15.8	3000	70.8	145.5	18.5	78.5	14.75	3.18	11.25	1.31	7.14	1.17	2.89	0.46	2.38	0.49	18.5	14.3	5	65
Variscan/France	Compilation from Couzinié et al. 2016	55.7	1.05	12.9		6.0075	7.01	0.22	5.77	5.31	2.17	0.78			40			136	520	26	151	1	190		136.5		39.1	532	23.4	2.97	3240	94.1	185	29.2	133	24.1	3.94	15.15	1.88	8.38	1.37	2.8	0.44	1.93	0.36	17.1	16.1	12	42
Variscan/France	Compilation from Couzinié et al. 2016	56.5	1.06	16		6.6305	5.34	0.1	3.37	3.93	2.46	0.66			50			103	220	23	85	47	194		253		33.5	509	30.3	47.6	2740	69.8	146.5	18.35	74.4	15.3	2.95	10.3	1.36	7.5	1.1	3.62	0.49	2.63	0.45	22	13.7	34	26
Variscan/France	Compilation from Couzinié et al. 2016	49.6	0.88	14.3		7.5383	7.39	0.13	6.81	4.75	0.32	1.45			70			202	170	34	84	67	97		209		110.5	545	13.2	11.7	>10000	560	579	109	424	73.2	20.3	62.2	6.68	28.2	3.7	8.28	0.92	4.59	0.79	19.9	11.1	13	71
Variscan/France	Compilation from Couzinié et al. 2016	50.5	1.6	16.5		8.1613	5.55	0.12	6.13	2.69	3.31	0.46			40			139	150	29	48	15	95		81.2		31.7	282	23.2	3.26	877	42.5	88.5	9.95	42.7	9.17	1.76	7.74	1.05	6.67	1.2	3.71	0.57	3.06	0.54	20.2	6.1	2	8
Variscan/France	Compilation from Couzinié et al. 2016	50.6	1.51	13.45		7.3603	7.73	0.11	6.81	5.71	1.51	1.22			50			237	310	25	6	11	83		173		33.1	187	14	13.3	4490	33.8	77.2	9.71	41.9	8.22	2.04	8.25	1.13	7.4	1.23	3.89	0.53	3.57	0.49	17.8	5	7	20
Variscan/France	Compilation from Couzinié et al. 2016	51	1.94	17.8		7.9744	5.2	0.1	5.26	4.88	1.41	0.56			90			117	100	27	16	19	105		210		31.4	529	28.6	14.65	1365	67.6	152	19.6	80.7	12.85	2.56	10	1.4	7.3	1.17	3.36	0.56	2.68	0.42	29	13.7	1	9
Variscan/France	Compilation from Couzinié et al. 2016	51.5	0.89	17.25		7.298	6.27	0.15	7.27	2.58	0.58	0.8			70			175	190	29	47	26	79		144		38.7	260	15.8	19.95	3690	183.5	299	36.8	141.5	23	4.76	16.3	1.8	8.16	1.25	3.56	0.46	2.98	0.46	20.5	6.3	1	63
Variscan/France	Compilation from Couzinié et al. 2016	52.4	1.78	17.05		8.2681	5.58	0.13	5.8	2.53	2.56	0.54			50			141	140	30	45	19	91		95.6		35.9	308	22.6	8.24	993	47.6	91.7	10.5	43.9	9.65	1.93	9.33	1.11	6.61	1.43	4.29	0.56	3.39	0.53	22.5	7.5	15	10
Variscan/France	Compilation from Couzinié et al. 2016	52.5	1.8	17.05		8.277	5.56	0.12	5.8	2.57	2.58	0.55			50			146	140	30	48	24	106		97.5		36.2	310	23.6	7.91	1075	43.3	91.9	11.2	46.2	9.27	2.1	8.98	1.33	7.63	1.35	3.99	0.63	3.43	0.54	20.6	7.7	2	11
Variscan/France	Compilation from Couzinié et al. 2016	53.4	1.94	17.95		7.832	4.95	0.1	4.8	3.66	2.39	0.51			60			121	110	27	17	9	95		175		32.3	427	24.7	12.7	1320	73.9	153	19.95	82.1	12.65	2.43	9.94	1.26	6.9	1.21	3.01	0.42	2.64	0.31	28.5	11.7	1	10
Variscan/France	Compilation from Couzinié et al. 2016	53.7	1.3	15.9		6.3101	5.99	0.1	3.95	4.72	0.53	0.62			170			159	330	26	67	55	73		368		25.7	440	28.3	19.4	911	50.1	111.5	14.6	58.3	10.5	2.4	8.44	1.01	5	1	2.83	0.42	2.64	0.45	23.4	13.7	3	11
Variscan/France	Compilation from Couzinié et al. 2016	55.1	1.26	19.35		5.4379	2.94	0.06	5.32	2.71	2.34	0.51			50			107	20	15	6	4	97		122.5		26.9	361	20.4	12.05	4060	332	619	62.5	230	28.9	6.77	14.25	1.33	7.16	0.83	2.66	0.39	1.95	0.25	35.8	10.2	1	55
Variscan/France	Compilation from Couzinié et al. 2016	55.2	1.34	16.95		7.8231	6.02	0.1	3.54	3.61	1.5	0.4			150			137	210	28	21	20	104		190		25.4	390	18.5	20.3	912	47.8	96	12.65	50.1	9.33	2.02	7.14	1.03	5.36	0.97	2.98	0.39	2.77	0.45	21.7	10.7	1	13
Variscan/France	Compilation from Couzinié et al. 2016	55.4	1.96	17.75		7.2268	4.62	0.11	3.39	3.66	1.76	0.59			100			91	100	26	57	15	97		164		26.8	284	29.2	14.4	817	46.3	93.9	12.15	50.1	10.4	2.6	9.36	1.2	5.61	1.05	2.56	0.35	2.13	0.32	22	7.3	6	13
Variscan/France	Compilation from Couzinié et al. 2016	55.7	1.45	18.1		7.1556	3.5	0.1	4.06	4.32	1.46	0.52			100			128	10	18	3	6	93		219		31.7	312	18.5	13.5	1935	48.1	96.1	12.35	48.6	9.24	1.97	7.53	1.07	6.57	1.12	3.12	0.54	2.52	0.46	28.3	8.3	2	22
Variscan/France	Compilation from Couzinié et al. 2016	56.4	0.92	15.45		6.23	4.6	0.1	4.25	4.2	2.16	0.53			80			155	140	20	19	13	84		148.5		27.4	212	13.2	15.25	1405	35.1	71.7	9.04	35	7.29	1.36	5.88	0.91	4.68	0.87	2.72	0.39	2.32	0.45	18	5.1	1	22
Variscan/France	Compilation from Couzinié et al. 2016	56.8	1.3	15.75		6.1054	5.55	0.09	2.57	4.56	0.42	0.65			110			165	340	24	55	30	92		362		29	481	23.9	36.8	707	87	182.5	21.8	92.5	14.55	1.49	9.5	1.23	5.9	0.92	2.9	0.38	2.23	0.38	26.5	13.6	6	8
Variscan/France	Compilation from Couzinié et al. 2016	56.8	1.48	18.05		6.9865	3.18	0.09	4.09	3.7	1.94	0.54			100			121	10	19	2	8	93		181		29.6	313	18.4	10.95	1560	49.5	100.5	11.8	48.6	9.11	2	9.43	1.01	6.16	1.13	3.87	0.5	3.04	0.39	23.5	8	1	15
Variscan/France	Compilation from Couzinié et al. 2016	57.6	1.36	14.7		5.4557	5.74	0.09	4.11	3.42	2.96	0.68			50			73	180	21	136	10	84		138.5		18.6	437	23.4	5.94	1430	91.5	177.5	20.8	77.5	12.95	2.31	8.52	0.92	4.2	0.62	1.75	0.27	1.18	0.24	20.4	10.2	1	8
Variscan/France	Compilation from Couzinié et al. 2016	57.8	1.14	17.3		5.4201	2.54	0.08	4.47	5.41	2.59	0.56			50			73	30	12	3	3	83		211		28.4	459	20.5	7.01	1710	63.1	125.5	16.35	63.8	10.65	2.09	9	1.25	6.21	1.1	3.12	0.3	2.67	0.47	24.9	12.6	1	24
Variscan/France	Compilation from Couzinié et al. 2016	58.7	1.49	17.2		5.8829	3.98	0.08	2.66	3.78	1.67	0.63			140			109	130	17	54	2	82		305		28.7	597	37.5	30.7	707	92.2	191	23.3	91.3	16.4	1.27	10.85	1.22	6.17	0.98	2.35	0.34	1.89	0.31	27.6	16.1	11	12
Variscan/France	Compilation from Couzinié et al. 2016	58.7	1.44	16.9		5.696	4.18	0.1	4.18	3.61	2.24	0.73			110			142	140	17	17	38	76		300		24.8	537	28.6	22.6	1580	76.6	145	19.2	75.2	12.3	2.23	8.94	1.19	6.27	0.86	2.66	0.41	2.27	0.28	22.1	14.2	2	2
Variscan/France	Compilation from Couzinié et al. 2016	59.6	1.55	16.75		4.7259	3.08	0.07	3	3.27	3.65	0.59			90			62	70	16	37	8	77		218		26	543	32.8	10.7	1155	86.8	177	20.2	78.8	12.85	2.51	9.37	1.15	5.93	0.98	2.4	0.41	2.18	0.3	27.2	13.2	1	16
Variscan/France	Compilation from Couzinié et al. 2016	60.6	1.78	16.05		7.5205	2.6	0.12	3.78	2.42	3.56	0.49			70			142	30	18	4	15	95		159		42.4	281	19.7	5.67	548	42.1	86.5	10.4	42.9	9.49	1.79	9.23	1.36	8.38	1.61	5.04	0.7	3.8	0.59	23.2	6.8	4	14
Variscan/France	Compilation from Couzinié et al. 2016	56.4	1.06	11.45		5.3044	7.8	0.08	6.12	4.16	2	0.6			60			212	560	27	23	41	82		232		16.7	76	14.3	8.43	1780	14.5	36.4	4.84	20.2	6.07	1.35	4.23	0.62	3.48	0.64	1.56	0.13	1.07	0.15	16.5	1.9	6	10
Variscan/France	Compilation from Couzinié et al. 2016	52.3	1.37	15.3		6.497	6.42	0.11	7.32	4.48	2.57	0.9			70			182	220	24	49	13	79		205		31.2	231	20.3	10.8	3420	64.8	136	18.7	73.7	13.8	3.46	10.2	1.4	6.15	1.02	3.26	0.41	2.63	0.37	21.2	5.2	5	40
Variscan/France	Compilation from Couzinié et al. 2016	55.5	1.06	18		6.7017	3.79	0.11	6.47	3.43	3.75	0.51			70			172	<10	17	2	15	75		148.5		29.1	275	15.4	12.6	2020	88.6	165	19.85	74.9	14.8	2.93	9.65	1.2	5.84	1.08	2.89	0.44	2.55	0.34	22.9	6.9	1	37
Variscan/France	Compilation from Couzinié et al. 2016	58.9	0.9	13.15		6.0075	6.88	0.09	4.9	3	2.33	0.28			90			102	360	28	110	32	69		194		23.7	222	11.5	15.45	631	33.6	72.7	9.11	37.2	8	1.67	5.71	0.85	4.39	0.73	2.41	0.26	2.14	0.36	17.5	6.4	4	12
Variscan/France	Compilation from Couzinié et al. 2016	62	0.98	12.45		6.6038	8	0.13	3.27	4	1.5	0.32			140			127	430	30	130	15	99		319		22	49	10.3	28	573	16.5	37	5.35	25.8	6.82	0.63	5.23	0.71	4.39	0.94	2.3	0.26	2.11	0.31	23.1	1.6	8	7
Variscan/France	Compilation from Couzinié et al. 2016	60.2	0.93	16.1		4.9039	4.54	0.08	4.75	4.86	2.7	0.47			50			106	120	19	59	50	61		200		20.2	295	17.1	13.4	1915	88.6	164	18.5	68.7	10.5	2.55	7.71	0.95	3.96	0.71	1.86	0.22	1.86	0.29	21	7.7	1	39
Variscan/France	Compilation from Couzinié et al. 2016	61.7	1.18	17.55		5.2777	2.16	0.05	3.83	2.58	3.96	0.34			20			85	10	12	8	10	112		171.5		24.1	412	15.8	7.21	1200	60.6	114.5	12.55	44.4	8.75	1.51	6.72	1	5.23	0.87	2.51	0.31	2.17	0.24	25.5	11	<1	17
Variscan/France	Compilation from Couzinié et al. 2016	60	1.46	15.95		4.984	3.14	0.07	2.09	6.69	2.06	0.75			30			90	90	16	17	16	94		305		21.8	641	36.8	18.9	2250	103	223	27	105	17.95	3.07	8.64	1.14	5.22	0.86	2.5	0.3	1.63	0.27	27.9	15.6	<1	42
Variscan/France	Compilation from Couzinié et al. 2016	61.4	1.32	14.3		4.4767	5.25	0.07	2.59	5.15	2.1	1.14			30			62	240	16	130	10	84		284		21.7	875	60.5	16.4	3060	96.5	218	26.3	100.5	18.85	2.67	9.87	1.21	4.83	0.72	2.02	0.24	1.44	0.17	25.4	22.7	<1	47
Variscan/France	Compilation from Couzinié et al. 2016	61.8	1.3	15.9		4.7348	2.81	0.07	2.29	6.38	2.27	0.65			30			75	90	14	16	17	100		303		25.1	559	36.6	16.65	1890	122	252	28.7	106	16.65	2.77	9.66	1.09	6.02	0.96	2.24	0.28	1.83	0.32	27.3	15	1	45
Variscan/France	Compilation from Couzinié et al. 2016	55.4	1.32	19.55		6.0698	3.08	0.06	4.21	2.54	3.53	0.34			30			133	50	20	26	16	78		147		17.9	260	12.1	8.72	1135	36.8	74.7	8.68	35.4	7.26	2.05	5.26	0.71	4.41	0.81	2.11	0.31	1.5	0.23	27.2	5.9	<1	14
Variscan/France	Compilation from Couzinié et al. 2016	55.5	0.99	18.1		6.3813	4.01	0.08	4.06	3.12	3.3	0.43			30			125	110	23	54	26	85		185.5		15.5	189	10.6	11.75	975	32.5	66.3	7.88	33.3	6.04	1.84	5.06	0.64	2.76	0.71	2.05	0.25	1.33	0.17	23.7	5.3	<1	12
Variscan/France	Compilation from Couzinié et al. 2016	50.9	1.53	18.7		7.387	5.4	0.11	6.4	3	3.5	0.76			64			139	133	43	35				225		25	42	22		856	96	183	21	77	14	2	9	1.2	6.3	1.1	3	0.4	2.3	0.3		1.1	57
Variscan/France	Compilation from Couzinié et al. 2016	51.1	2.45	18		8.099	4.9	0.11	5.1	3.4	3.9	0.85			86			155	62	48	25				321		53	20	58		456	134	283	34	126	24	3.6	18	2.5	13	2.2	5.9	0.8	4.3	0.6		10	72
Variscan/France	Compilation from Couzinié et al. 2016	55.1	1.56	13.4		7.12	5.8	0.12	4	3.95	2.2	0.94			78			120	350	48	144				264		32	27	33		2722	64	165	23	95	18	3	12	1.6	8.5	1.3	3.7	0.5	3.3	0.5		0.8	92
Variscan/France	Compilation from Couzinié et al. 2016	58.1	1.13	17.1		6.675	3.4	0.12	4.5	2.82	2.6	1.05			60			99	22	40	< LQ				258		29	27	27		2451	54	115	15	59	12	2.4	8.9	1.2	6.5	1.1	3.1	0.4	2.7	0.4		0.6	103
Variscan/France	Compilation from Couzinié et al. 2016	58.5	0.7	15.2		5.1206	7.8	0.08	4.2	3.95	3.5				55										145						775
Variscan/France	Compilation from Couzinié et al. 2016	61.8	1.1	17.05		4.6743	3.3	0.07	3.4	3.5	3.2				90										235						1275
Variscan/France	Compilation from Couzinié et al. 2016	62	1.1	17.5		4.7581	3	0.06	3.4	3.2	3.3				105										185						1400
Variscan/France	Compilation from Couzinié et al. 2016	50.86	1.26	19.33		7.58708	4.6	0.14	6.51	2.54	3.01	0.51						163	23		24	23	106		124		37.6	200	19		1034	42	93		48		2			6.8				3.3					16
Variscan/France	Compilation from Couzinié et al. 2016	60.14	1.43	15.83		4.90505	3.09	0.07	2.34	5.87	2.47	0.77						94	105		19	25	105		297		28.3	510	37.1		2196	95	190		89		2.5			5.8				2.2					38
Variscan/France	Compilation from Couzinié et al. 2016	51.8	1.5	17.2		7.9019	6	0.14	6.6	2.6	3.5				40			105	145		45				80						755
Variscan/France	Compilation from Couzinié et al. 2016	52.1	2.45	16.4		8.4415	5.85	0.16	6	2.45	3.3				60			200	150		55				95						560
Variscan/France	Compilation from Couzinié et al. 2016	52.2	2.6	16.5		9.4192	5.2	0.16	6.6	2.75	3.7				45			240	110		40				95						945
Variscan/France	Compilation from Couzinié et al. 2016	52.6	2.4	16.5		8.5854	5.85	0.14	6.4	2.65	3.1				60			220	150		55				105						69
Variscan/France	Compilation from Couzinié et al. 2016	52.8	2.3	17		8.4504	6	0.14	4.9	3.6	3				82			190	130		49				158						1120
Variscan/France	Compilation from Couzinié et al. 2016	52.9	2.2	17		8.1635	5.7	0.14	5.05	3.4	3.1				87			120	124		44				119						1210
Variscan/France	Compilation from Couzinié et al. 2016	53	2.35	17.3		7.9062	5.8	0.15	5.8	3.1	3.4				45			100	135		45				100						810
Variscan/France	Compilation from Couzinié et al. 2016	53.4	2	16.7		8.0916	6.2	0.16	5.2	3.4	3.1				70			150	151		42				226						80
Variscan/France	Compilation from Couzinié et al. 2016	54.8	2.1	17.7		8.2592	5.35	0.14	4.1	2.5	2.8				85			180	135		37				100						800
Variscan/France	Compilation from Couzinié et al. 2016	54.9	2.6	16.7		9.5279	4.2	0.12	2.4	3.5	2.5				125			100	70		40				280						130
Variscan/France	Compilation from Couzinié et al. 2016	55.5	1.5	16.2		8.3577	5.9	1.2	4.1	4.1	1.2				130			115	135		50				255						790
Variscan/France	Compilation from Couzinié et al. 2016	56.2	1.75	16.3		9.3432	4.5	0.11	3	3.9	2.4				118			165	94		41				300						380
Variscan/France	Compilation from Couzinié et al. 2016	58.49	0.917	15.58		6.2745	4.28	0.111	4.2	4.21	2.69	0.51									18.2		78.7		191.5		30.6	198	13.4	18	1424		89.6													18.5			21.2
Variscan/France	Compilation from Couzinié et al. 2016	58.66	0.918	15.38		6.4258	4.38	0.113	4.36	4	2.62	0.52									18.9		75.9		179.4		29.3	193	13.7	21.5	1371		76													18			23.6
Variscan/France	Compilation from Couzinié et al. 2016	59.4	0.914	15.99		5.5981	3.69	0.099	3.36	5.03	2.62	0.48									14.4		71.9		185.1		30.7	230	15.3	12.6	1665.7		107													18.9			23.4
Variscan/France	Compilation from Couzinié et al. 2016	59.59	0.888	15.5		5.9452	4.27	0.108	4.18	4.25	2.61	0.52									16.8		71.3		145.3		28.3	197	14.2	19.2	1317.9		87.1													18.6			22.3
Variscan/France	Compilation from Couzinié et al. 2016	60.1	0.89	16.13		5.3133	3.48	0.093	3.29	4.93	2.76	0.46									13.6		67		183		28.5	245	15.1	18	1680.3		89													19			22.9
Variscan/France	Compilation from Couzinié et al. 2016	51.71	1.25	16.97		7.5383	6.38	0.128	7.59	1.69	3.61	0.29			29.2			145	183	21.1	44.6	7	74		62.3		28.6	173	10.8		361.9		49.8				1.73			6.11				2.94		17.7			11.6
Variscan/France	Compilation from Couzinié et al. 2016	52.39	1.146	15.37		7.387	6.58	0.129	6.41	2.95	4.69	0.4									19		78.2		101		34.9	104	10.6	9	1923.2		100.3													18.6			11.5
Variscan/France	Compilation from Couzinié et al. 2016	55.41	1.27	16.52		7.4582	4.91	0.123	6.56	2.21	2.21	0.3			40.9			146	50.6	13.8	8.4	8.61	74.1		103.5		25.7	187	10.9	7.6	753.7		36.7				1.72			0.825				2.58		18.4			12.1
Variscan/France	Compilation from Couzinié et al. 2016	57.5	1.448	14.62		5.4646	5.58	0.092	0.82	5.99	1.94	0.5									89.6		84		351.6		25.2	363	22.4	54.6	1282		125.3													21.4			7.7
Variscan/France	Compilation from Couzinié et al. 2016	57.75	1.77	15.95		5.6782	4.99	0.06	2.55	3.54	2.81	0.73			60.9			95.9	260	21.96	100	7.99	168.56		294.5		25.9	884	45.9		1774	155	315				2.81			4.77				1.71		26.6			13.3
Variscan/France	Compilation from Couzinié et al. 2016	58.77	1.63	12.36		5.6248	6.49	0.117	2.13	6.17	0.277	1.49			86.6			114.46	364.8	28.35	175.23		88.35		378.3		31.2	850	53.6	50.5	4646.4	84.55	181.45				2.93			6.5088				2.3808		22.7			48.5
Variscan/France	Compilation from Couzinié et al. 2016	59.61	1.76	13.74		5.3845	6.13	0.102	2.58	3.76	2.15	1.15			50.8			126	389.6	22.32	78.1		100.94		395.8		34.4	752	38	19.6	2468	68.9	167				3.1			6.46				2.51		21.5			15.7
Variscan/France	Compilation from Couzinié et al. 2016	59.76	1.3	14.31		4.9751	5.02	0.098	2.71	6.6	1.34	1.07			30.9			100.3	239.2	21.6	127	12.6	92.316		268.5		26.5	903	54.8		3967	106	239				3.37			5.58				1.85		21.6			49.6
Variscan/France	Compilation from Couzinié et al. 2016	59.97	1.9	14.06		6.6216	5.89	0.083	2.38	3.97	2.06	1.17			54.6			124	396.8	22.95	77.5		162.68		376.9		47.1	749	41.5	13.6	1922	72.5	168				2.4			9.14				3.1		23.6			13.1
Variscan/France	Compilation from Couzinié et al. 2016	60.14	1.43	15.83		4.8505	3.09	0.072	2.34	5.87	2.47	0.77			44			94.3	104.8	16.02	19.4	25.8	104.86		296.6		28.3	533	37.1	6.9	2196	94.5	190				2.49			5.78				2.16		24.5			38.1
Variscan/France	Compilation from Couzinié et al. 2016	60.77	2.42	15.53		5.2599	4.43	0.083	1.43	6.18	1.81	0.39			46.4			105	262.4	18.99	21.5	15	115.64		312		33.1	464	32.2		1140	131	239				3.01			5.62				2.6		24.7			15.9
Variscan/France	Compilation from Couzinié et al. 2016	60.78	1.49	15.76		6.3546	3.12	0.043	1.62	6.7	2.26	0.73			56.6			93.5	119.2	19.17	20.7	9.25	184.24		393.4		65.9	553	39.4		1391	101	214				1.58			12.6				2.58		28.4			39.2
Variscan/France	Compilation from Couzinié et al. 2016	60.91	1.95	15.27		4.8505	4.02	0.076	0.97	5.17	2.73	0.53			51.5			96.5	201.6	17.55	25.6	13.4	114.66		302.9		45.2	525	36.3	12.2	1475	116	233				3.12			7.27				3.89		28.3			19.1
Variscan/France	Compilation from Couzinié et al. 2016	60.92	2.16	14.97		4.7971	4.17	0.076	1.38	6.43	1.59	0.35			42.2			98	247.2	18.18	21	14.8	107.8		312.4		29.6	436	29.6	9.1	1142	116	222				2.94			4.97				2.53		23.8			12.2
Variscan/France	Compilation from Couzinié et al. 2016	60.96	2.21	15.13		4.9751	4.23	0.077	1.27	6.18	1.9	0.37			38.6			97.9	248	19.08	18.6	13.8	99.96		317.2		31.1	437	31.9	8.6	1128	117	235				2.93			5.1				2.64		23.7			13.1
Variscan/France	Compilation from Couzinié et al. 2016	61.41	1.35	12.98		4.6725	5.72	0.093	1.91	6.76	0.42	1.32			82.2			97.97	300	24.57	152.46		71.345		364.4		27.9	693	45.9	49.8	4620.8	70.3	148.2				2.82			5.2512				2.064		23.2			70.4
Variscan/France	Compilation from Couzinié et al. 2016	61.43	1.45	15.75		4.8327	3.12	0.079	2.4	6.35	2.18	0.77			40.9			94.7	108.8	15.57	20.6	20.7	104.86		318.3		25.7	512	34.8		2243	80.4	163				2.4			4.65				2.07		25			40
Variscan/France	Compilation from Couzinié et al. 2016	61.91	1.33	15.94		4.6013	3.03	0.065	2.5	4.91	2.72	0.71			34.5			90.9	111.2	15.93	20.3	17.5	111.72		274.3		22.2	625	31.4		2275	87.5	174				2.73			4.03				1.73		27.5			43.3
Variscan/France	Compilation from Couzinié et al. 2016	48.57	1.387	17.3		8.3749	7.03	0.118	6.34	3.24	3.75	0.34									113.3		83.3		168.8		34.6	171	12.3	15.6	1115.2		68.3													23.9			12.8
Variscan/France	Compilation from Couzinié et al. 2016	50.01	1.82	17.53		8.6775	6.52	0.169	6.43	3.41	0.993	0.96			90.9			189	182	26.4	85	36.6	133		166		51.7	174	27.4	23.2	1600		213				4.24			8.92						24.7			8.2
Variscan/France	Compilation from Couzinié et al. 2016	50.58	1.246	14.47		8.1613	8	0.22	8.3	1.81	2.09	0.57			23.4			211	406.4	30.15	76.4	25	131.32		85.6		44.3	177	13.3		755	59.4	121				2.39			7.52				3.84		21.5			16.6
Variscan/France	Compilation from Couzinié et al. 2016	50.73	1.302	17.06		7.6184	6.39	0.111	6.03	2.96	3.82	0.31									104		78.6		159.4		39.1	213	13.9	14.3	995.2		86.4													23.1			11.5
Variscan/France	Compilation from Couzinié et al. 2016	50.84	1.144	16.56		8.4995	5.96	0.158	6.41	2.61	3.25	0.18			52.2			199	188.8	36.63	45.2	8.71	99.96		137.2		28.7	125	9.37	20.1	717	20.8	42.5				0.865			4.67				2.87		20.6			9.4
Variscan/France	Compilation from Couzinié et al. 2016	50.86	1.261	19.33		7.5027	4.6	0.136	6.51	2.54	3.01	0.51			42			163	23.12	25.02	23.9	2.28	105.84		123.7		37.6	206	19	20.6	1034	42.4	92.7				1.95			6.76				3.27		22.8			15.5
Variscan/France	Compilation from Couzinié et al. 2016	50.96	1.065	17.21		8.2058	5.85	0.156	6.56	2.58	3.14	0.15			44.2			176	208.8	34.65	49.9	6.91	98		120.8		26.5	119	8.91	7.6	770	21.7	43				0.901			4.63				2.81		19.8			14.8
Variscan/France	Compilation from Couzinié et al. 2016	51.4	0.96	17.98		7.6006	6.47	0.153	5.74	3.12	3.31	0.15			44.3			165	240.8	33.57	59	12.6	113.68		188.8		21.5	119	8	14.7	1271	19.6	38.7				0.797			3.52				2.39		19.3			12.5
Variscan/France	Compilation from Couzinié et al. 2016	51.53	0.97	16.94		7.8943	7.28	0.169	8.45	1.63	2.36	0.21			17.1			207	247.2	38.88	61.5	10.1	91.238		87.2		36	127	9.42	22	607	46.1	96.4				1.63			6.48				3.45		19.5			24
Variscan/France	Compilation from Couzinié et al. 2016	51.86	1.25	16.78		7.5027	6.96	0.149	6.91	3.07	0.71	0.45			106			187	183	33.3	57.4	20	102		154.2		30.9	229	14.3	12.6	1772	91	162				2.89			6.8				3.18		20.7			7.6
Variscan/France	Compilation from Couzinié et al. 2016	52.71	1.32	17		8.7131	5.51	0.164	6.4	2.45	2.86	0.17			23.1			258	76.72	32.67	18.5	16	88.004		117.2		27.3	131	7.16		1658	24.1	50.5				1.03			4.6				2.87		21.5			12.1
Variscan/France	Compilation from Couzinié et al. 2016	53.05	1.52	15.53		7.4404	5.77	0.139	5.59	3.34	1.04	0.709			85.4			157	170	29.4	99	25.5	124		143.2		43.2	254	24.5	19.5	1494	89.8	175				3.46			9.28				4.24		21.5			7
Variscan/France	Compilation from Couzinié et al. 2016	53.38	1.62	16.88		7.3603	5.79	0.329	3.66	4.42	0.48	0.63			122			184	244	31.3	35.9	19.6	99.4		282.4		33.5	225	23	23.3	1477	40.7	82.6				2.35			7.05				3.43		19.3			5.3
Variscan/France	Compilation from Couzinié et al. 2016	53.79	1.54	15.51		7.4137	5.86	0.139	5.17	3.48	0.95	0.696			99			155	179	29.2	104	21.7	105		157.2		43.7	322	21.6	12.5	1481	66.2	139				3.54			9.16				4.43		21.6			11.5
Variscan/France	Compilation from Couzinié et al. 2016	53.93	1.48	17.02		6.3991	3.93	0.097	4.96	4.58	1.26	0.861			89.2			136	66.4	21.8	13.1	4	109		200.8		33.4	415	21.9	18	3849	94.5	214				4.11			7.86				2.83		22			30.5
Variscan/France	Compilation from Couzinié et al. 2016	54.11	1.589	17.12		6.5771	4.99	0.1	3.7	4.3	3.25	0.79			55.2			197	127.2	28.98	45.3		126.42		231.2		26.5	401	22.4	15	2777	51	109				1.33			4.71				2.13		23.8			13.3
Variscan/France	Compilation from Couzinié et al. 2016	54.41	1.625	15.39		6.7818	4.97	0.14	4.97	3.54	3.23	0.97			39.7			204	136.8	22.77	24	9.32	117.6		177.7		33.5	272	21.2	7.9	3332	48.4	99				2.28			5.88				2.81		22.2			7.2
Variscan/France	Compilation from Couzinié et al. 2016	54.42	1.06	16.22		7.6095	7.76	0.1	1.51	4.21	1.43	0.48			74.3			175	352.8	31.86	69.7	3.07	150.92		372		21.7	162	22	30.3	587	57.6	102				0.701			3.84				2.01		21.8			8.5
Variscan/France	Compilation from Couzinié et al. 2016	55.04	1.4	15.51		6.9954	5.53	0.109	5.05	3.78	0.87	0.651			91.8			144	166	28.2	96.9	22.4	118		165		37.5	244	20.8	12.8	1491	83.4	156				2.92			7.98				3.67		20.7			9.2
Variscan/France	Compilation from Couzinié et al. 2016	55.28	1.25	15.73		5.8562	5.75	0.134	4.17	4.16	2.4	2.06			50			149	237.6	22.32	34	26.5	147		272.8		14.3	76	19.8		2594	27.1	46.3				1.45			3.12				1.33		32.8			16.5
Variscan/France	Compilation from Couzinié et al. 2016	55.52	0.918	14.41		6.2834	7.56	0.132	4.2	4.04	0.91	0.22			72.6			175	405	33.8	142	15.8	112		199.4		33.5	122	9.07	24.1	503	28.8	74.8				2.11			6.45				3.37		17.4			9
Variscan/France	Compilation from Couzinié et al. 2016	56.22	1.73	12.01		6.3101	6.77	0.122	5.34	3.69	1.57	1.48			37.6			214	342.4	25.47	48.3	35.4	110.74		218.4		38.8	91	18.3	6.7	4293	60.1	125				2.68			7.58				2.96		18.9			8
Variscan/France	Compilation from Couzinié et al. 2016	56.26	1.23	18.61		4.7259	5.81	0.074	7.26	2.51	1.18	0.52			54.3			138	185	8.7	76.7		84.9		145.5		23.8	236	20.1	29.6	878.8		168.2				2.75			4.88				2.09		21.8			35
Variscan/France	Compilation from Couzinié et al. 2016	59.52	1.82	14.16		5.8562	3.69	0.056	1.38	4.08	3.13	0.576			98.6			90.7	283	20	24.3		157		286.4		31.4	603	39.1	18.5	1049	87.9	182				2.6			7.33				2.64		24.7			20.7
Variscan/France	Compilation from Couzinié et al. 2016	60.26	1.26	14.03		5.5892	5.56	0.094	2.7	3.89	1.49	1.41			47			157	240.8	20.7	43	26.1	148.96		294.6		15	54	13.7		2561	20.2	46.2				1.03			3.18				1.13		24.3			8
Variscan/France	Compilation from Couzinié et al. 2016	61.35	1.51	13.44		5.3756	6.85	0.121	2.29	4.03	1.67	0.752			69.9			96.2	377	26.3	135		121		319.2		26.6	712	38.1	24.2	1779	103	225				3.93			6.69				2.21		20.9			13.5
Variscan/France	Compilation from Couzinié et al. 2016	54.66	1.12	15.76		7.0349	5.64	0.13	6.04	3.72	2.75	0.58			73										142						1480
Variscan/France	Compilation from Couzinié et al. 2016	55.25	1.17	13.9		5.8768	7.35	0.11	4.57	5.18	2.62	0.79			118										204						2000
Variscan/France	Compilation from Couzinié et al. 2016	56.08	1.26	16.96		6.6745	3.49	0.11	5.14	4.41	2.7	0.6			69										166						1690
Variscan/France	Compilation from Couzinié et al. 2016	58.32	0.85	17.2		4.9692	2.8	0.13	4.12	5.68	3.15	0.48			83										174						2320
Variscan/France	Compilation from Couzinié et al. 2016	59.96	1.03	15.85		6.0206	2.9	0.1	4.26	4.14	2.97	0.51			80										168						1210
Variscan/France	Compilation from Couzinié et al. 2016	58.3	1.3	14.3		5.398	7.3	0.1	4	4.8	2.5	0.6
Variscan/France	Compilation from Couzinié et al. 2016	54.2	1.56	15.25		7.66	7.48	0.13	6.07	2.99	1.03	0.54
Variscan/France	Compilation from Couzinié et al. 2016	55.63	1.28	14.68		7.0576	6.47	0.1	6.32	3.7	2.33	0.61
Variscan/France	Compilation from Couzinié et al. 2016	59.41	0.92	13.41		6.1752	7.22	0.1	3.31	4.37	2.44	0.26
Variscan/France	Compilation from Couzinié et al. 2016	60.93	0.88	12.53		5.1371	7.6	0.1	4.48	5.6	1.83	0.61
Variscan/France	Compilation from Couzinié et al. 2016	56.08	1.26	15.96		6.2627	4.26	0.1	5.39	5.66	2.35	0.65
Variscan/France	Compilation from Couzinié et al. 2016	51.63	1.73	18.63		6.8168	4.25	0.11	6.21	4.74	3.55	0.51
Variscan/France	Compilation from Couzinié et al. 2016	52.59	1.5	15.61		6.7465	6.68	0.07	6.31	4.77	2.52	0.77
Variscan/France	Compilation from Couzinié et al. 2016	53.28	1.06	15.37		7.8812	7.9	0.11	6.32	3.61	2.58	0.22
Variscan/France	Compilation from Couzinié et al. 2016	56.5	0.95	18.95		5.9638	2.96	0.08	4.9	3.82	3.76	0.44
Variscan/France	Compilation from Couzinié et al. 2016	57.35	1.37	17.34		5.7387	3.81	0.12	5.35	5.02	2.97	0.16
Variscan/France	Compilation from Couzinié et al. 2016	54.33	1.55	15.82		6.9895	6.82	0.13	5.77	3.22	2.34	0.73
Variscan/France	Compilation from Couzinié et al. 2016	58.49	1.49	15.06		6.3002	7.05	0.09	2.67	4.46	1.56	0.74
Variscan/France	Compilation from Couzinié et al. 2016	59.05	1.38	15.9		6.0054	4.86	0.1	4.22	3.45	2.57	0.85
Variscan/France	Compilation from Couzinié et al. 2016	59.26	1.52	16.15		5.583	5.23	0.08	3.62	3.14	2.35	0.8
Variscan/France	Compilation from Couzinié et al. 2016	52.62	1.69	18.58		7.2582	4.94	0.13	6.18	2.85	2.8	1.27
Variscan/France	Compilation from Couzinié et al. 2016	53.22	1.6	18.34		7.3691	4.43	0.11	7.54	1.97	2.61	1.33
Variscan/France	Compilation from Couzinié et al. 2016	53.28	1.49	18.53		7.3962	4.59	0.11	6.03	3.76	2.02	1.42
Variscan/France	Compilation from Couzinié et al. 2016	53.9	0.62	18.24		7.5459	7.11	0.14	7.32	2.52	1.56	0.27
Variscan/France	Compilation from Couzinié et al. 2016	56.23	1.45	17.57		6.6342	4.02	0.12	6.18	2.85	2.47	1.22
Variscan/France	Compilation from Couzinié et al. 2016	48.83	1.51	14.75		8.48	6.21	0.14	12.7	3.85	0.91	0.66
Variscan/France	Compilation from Couzinié et al. 2016	52.1	1.49	14.55		7.88	7.79	0.14	7.9	3.4	1.8	0.59
Variscan/France	Compilation from Couzinié et al. 2016	52.5	1.35	14.95		6.82	7.49	0.12	7.46	3.55	2.23	0.7
Variscan/France	Compilation from Couzinié et al. 2016	52.7	1.62	16.55		8.44	5.15	0.14	6.83	3.14	2.68	0.6
Variscan/France	Compilation from Couzinié et al. 2016	52.85	1.1	14.3		7.44	6.55	0.1	4.78	3.6	2.27	0.4			124										160						760
Variscan/France	Compilation from Couzinié et al. 2016	52.95	1.09	16.7		6.76	5.25	0.1	6.1	4.67	2.46	0.7
Variscan/France	Compilation from Couzinié et al. 2016	53.45	1.51	15.25		7.12	7.06	0.13	6.21	3.79	2.44	0.7			55										178						1100
Variscan/France	Compilation from Couzinié et al. 2016	53.9	0.59	15.3		7.85	6.24	0.18	5.33	4.15	0.36	0.83			41										214						5200
Variscan/France	Compilation from Couzinié et al. 2016	54.1	1.18	14.2		6.38	6.07	0.09	5.27	3.98	2.48	0.74			98										142						1960
Variscan/France	Compilation from Couzinié et al. 2016	54.2	1.51	17.3		6.52	5.07	0.1	5.41	3.9	2.34	0.92			118										144						3360
Variscan/France	Compilation from Couzinié et al. 2016	54.2	1.56	15.25		7.66	7.48	0.13	6.07	2.99	1.03	0.54			98										150						1000
Variscan/France	Compilation from Couzinié et al. 2016	54.4	1.22	16		7.27	6.55	0.14	7.53	2.25	2.4	0.16
Variscan/France	Compilation from Couzinié et al. 2016	54.7	1.6	15		5.22	5.8	0.09	6.39	4.42	2.11	1.06			113										240						3640
Variscan/France	Compilation from Couzinié et al. 2016	54.8	1.7	15.35		6.86	6.64	0.12	4.54	3.79	1.23	0.84
Variscan/France	Compilation from Couzinié et al. 2016	55.15	1.12	18.25		6.02	3.07	0.12	5.08	5.45	2.55	0.71			67										200						2260
Variscan/France	Compilation from Couzinié et al. 2016	55.2	1.43	16.23		6.97	6.31	0.11	5.49	4.01	0.98	0.61
Variscan/France	Compilation from Couzinié et al. 2016	55.29	1.02	16.65		5.85	5.65	0.07	5.23	2.99	2.55	0.55
Variscan/France	Compilation from Couzinié et al. 2016	55.4	1.14	14.7		7.04	6.66	0.13	4.75	4.29	2.51	0.64			60										263						980
Variscan/France	Compilation from Couzinié et al. 2016	56.05	1.77	16.2		6.15	5.34	0.1	4.32	4.18	3.19	0.69
Variscan/France	Compilation from Couzinié et al. 2016	56.35	1.64	16.25		6.11	4.42	0.12	5.7	3.97	2.4	0.63			85										220						1540
Variscan/France	Compilation from Couzinié et al. 2016	56.4	1.43	14.22		5.95	7.71	0.1	4.35	3.89	2.88	0.62			75										172						1280
Variscan/France	Compilation from Couzinié et al. 2016	56.65	1.85	14.75		6.01	5.8	0.1	5.02	4.54	2.63	0.61			67										198						1200
Variscan/France	Compilation from Couzinié et al. 2016	56.65	1.03	14.65		5.73	5.63	0.12	2.97	4.88	2.08	0.68
Variscan/France	Compilation from Couzinié et al. 2016	57.1	1.15	17.85		6.18	3	0.09	5.03	3.64	2.62	0.75
Variscan/France	Compilation from Couzinié et al. 2016	57.3	1.09	14.5		5.35	6.93	0.1	4.87	3.72	2.87	0.57			90										256						1160
Variscan/France	Compilation from Couzinié et al. 2016	57.4	0.91	15.85		5.09	5.15	0.1	5.92	3.74	2.52	0.46			103										226						1920
Variscan/France	Compilation from Couzinié et al. 2016	57.75	1	15.55		6.18	4.8	0.09	4.49	3.4	2.6	0.5
Variscan/France	Compilation from Couzinié et al. 2016	57.97	1.07	13.85		5.39	7.09	0.16	3.93	4.1	1.4	0.58
Variscan/France	Compilation from Couzinié et al. 2016	58	1.11	18.1		4.82	2.48	0.07	4.85	3.4	3.63	0.6
Variscan/France	Compilation from Couzinié et al. 2016	58	0.9	15.65		5.92	4.56	0.1	4.5	4.4	2.34	0.53			71										154						1400
Variscan/France	Compilation from Couzinié et al. 2016	58.35	0.86	17.7		5.65	2.17	0.11	2.55	5.4	3.54	0.34
Variscan/France	Compilation from Couzinié et al. 2016	58.4	1.44	15.2		6.33	6.03	0.11	2.91	4.09	2.15	0.74
Variscan/France	Compilation from Couzinié et al. 2016	58.45	2.13	16		5.91	4.28	0.11	4.21	3.38	2.65	0.8
Variscan/France	Compilation from Couzinié et al. 2016	58.45	1.62	16.85		5.43	4.26	0.1	3.16	3.18	3.57	0.76
Variscan/France	Compilation from Couzinié et al. 2016	58.5	1.14	16.3		5.46	3.25	0.12	5.02	5.34	2.56	0.99
Variscan/France	Compilation from Couzinié et al. 2016	59.5	1.02	13.67		5.23	6.33	0.1	4.63	4.41	2.28	0.4			100										250						1160
Variscan/France	Compilation from Couzinié et al. 2016	59.5	0.76	14.2		4.7	7	0.08	3.79	4.2	2.57	0.36
Variscan/France	Compilation from Couzinié et al. 2016	59.55	1.13	17.36		5.16	2.36	0.08	4.63	3.99	2.95	0.6			83										171						2160
Variscan/France	Compilation from Couzinié et al. 2016	60	1.45	15.1		5.31	5.39	0.12	3.62	4.53	1.24	0.85
Variscan/France	Compilation from Couzinié et al. 2016	60.5	0.8	13.1		5.25	7.23	0.09	3.62	4.33	2.19	0.35
Variscan/France	Compilation from Couzinié et al. 2016	60.9	1.2	15.22		5.03	4.83	0.09	4.12	3.62	1.97	0.68			78										264						1360
Variscan/France	Compilation from Couzinié et al. 2016	61	0.58	16.25		4.97	3.45	0.12	3.84	2.81	2.96	0.82			423										270						2020
Variscan/France	Compilation from Couzinié et al. 2016	61.3	0.9	16.65		4.38	2.8	0.1	3.7	4.4	3.31	0.51			92										268						1860
Variscan/France	Compilation from Couzinié et al. 2016	61.4	1.12	15.75		4.93	4.6	0.09	3.96	3.05	2.68	0.68			71										224						1500
Variscan/France	Compilation from Couzinié et al. 2016	52.4	1.3	16.65		8.898	7.15	0.1	6.2	3.1	2.5	0.4			48				311	37	79	26	97		115						2000
Variscan/France	Compilation from Couzinié et al. 2016	52.8	1.35	14.75		7.848	7.45	0.1	6.5	4.35	2.6	0.75			77				260	33	92	29	78		200						3700
Variscan/France	Compilation from Couzinié et al. 2016	53.1	1.65	15.35		8.8995	5.8	0.15	4.85	2.35	2.95	0.8			75				175	39	120	28	100		102						840
Variscan/France	Compilation from Couzinié et al. 2016	55.9	0.85	16.5		6.5805	5.3	0.05	4.8	5.05	2.8	0.55			96				211	25	47	10	81		245						2200
Variscan/France	Compilation from Couzinié et al. 2016	56	1.25	17.35		6.709	3.9	0.1	5.05	3.4	3.7	0.4			75					33	40	14	90		142						1950
Variscan/France	Compilation from Couzinié et al. 2016	59.1	1.1	16.35		6.441	5.2	0.1	4.3	2.8	2.7	0.65			91				179	25	79	22	90		229						920
Variscan/France	Compilation from Couzinié et al. 2016	59.55	1	10		9.5965	5.15	0.1	4.3	5.25	2.5	0.8			69				195	42	86	15	75		247						1660
Variscan/France	Compilation from Couzinié et al. 2016	60.3	0.75	14		6.1625	7.8	0.1	4.35	3.6	2.25	0.35			77				342	25	140	65	88		208						860
Variscan/France	Compilation from Couzinié et al. 2016	49.74	1.7	15.85		8.7888	5.86	0.15	7.49	3.97	2.8	1.15			49										170						1160
Variscan/France	Compilation from Couzinié et al. 2016	50.39	2.03	15.65		9.7055	5.44	0.18	6.79	2.04	3.3	0.86			60			142	94	48	5	15			74		35				776															5
Variscan/France	Compilation from Couzinié et al. 2016	50.67	1.54	14.68		6.7167	7.62	0.13	6.59	4.98	2.76	1.17			130										196						1090
Variscan/France	Compilation from Couzinié et al. 2016	52.09	1.46	15.2		8.5439	7.1	0.14	6.5	2.02	4.35	0.23			96										78						376
Variscan/France	Compilation from Couzinié et al. 2016	52.14	1.93	16.94		7.7641	5.83	0.13	7.37	2.08	3.44	0.26			60										58						880
Variscan/France	Compilation from Couzinié et al. 2016	52.2	1.48	13.31		8.6149	7.14	0.13	7.18	3.8	2.9	1.18			66			320	186	76	8	0			252		32				2172															17
Variscan/France	Compilation from Couzinié et al. 2016	52.39	1.61	16.98		7.8145	3.85	0.12	6.03	4.82	3.36	0.86			54										191						2238
Variscan/France	Compilation from Couzinié et al. 2016	52.49	1.22	16.14		7.7666	6.21	0.12	6.17	3.16	3.61	0.41						150	87	22	0	0					26																			24
Variscan/France	Compilation from Couzinié et al. 2016	52.51	1.6	15.5		6.9318	7.07	0.12	6.37	4.16	3.47	0.82			54										160						2274
Variscan/France	Compilation from Couzinié et al. 2016	52.55	1.41	13.2		8.6706	5.32	0.15	6.75	5.2	2.6	1.55
Variscan/France	Compilation from Couzinié et al. 2016	52.76	0.8	16.86		6.111	7.42	0.14	7.01	3.1	3.51	0.19			56										104						1080
Variscan/France	Compilation from Couzinié et al. 2016	52.82	1.5	13.48		8.2637	6.7	0.14	6.8	5.16	2.6	1.4			50										238						2480
Variscan/France	Compilation from Couzinié et al. 2016	53.5	1.38	15.72		8.3879	4.56	0.12	5.78	4.64	3.52	0.92			62			193	60	5	0	0			155		20				680															8
Variscan/France	Compilation from Couzinié et al. 2016	53.79	1.25	15.08		9.4081	6.21	0.12	6.84	2.2	3.2	0.29			76										86						630
Variscan/France	Compilation from Couzinié et al. 2016	53.8	1.77	16.93		8.6518	3.37	0.14	5.75	3.54	3.9	0.85			70										128						1936
Variscan/France	Compilation from Couzinié et al. 2016	54.02	1.17	14.26		7.8038	7.48	0.16	6.98	2.64	3.2	0.37			26										83						1640
Variscan/France	Compilation from Couzinié et al. 2016	54.08	2.02	15.33		8.7856	3.89	0.12	6.05	3.4	3.4	0.96			83										168						1328
Variscan/France	Compilation from Couzinié et al. 2016	54.4	1.69	12.62		8.3718	5.97	0.16	6.06	5.26	3.03	1.11			74										218						2880
Variscan/France	Compilation from Couzinié et al. 2016	54.49	1.29	15.65		7.5812	5	0.15	6.11	4.36	2.66	0.77
Variscan/France	Compilation from Couzinié et al. 2016	54.62	1.27	15.36		7.0116	6.79	0.12	5.72	3.2	3.1	0.38			28			147	212	44	47	4			97		18				1252															8
Variscan/France	Compilation from Couzinié et al. 2016	54.81	1.39	15.24		8.0111	5.76	0.13	6.06	2.2	3.4	0.5			16			142	189	50	65	9			33		10				310															5
Variscan/France	Compilation from Couzinié et al. 2016	55.09	0.93	13.62		6.4302	5.8	0.1	5.94	4	2.36	0.75			82			173	423	30	28	10			155		7				1780															5
Variscan/France	Compilation from Couzinié et al. 2016	55.12	1.06	14.84		6.7986	6.75	0.12	6.84	2.74	3.14	0.34			26			170	259	40	19	0			100		16				2096															50
Variscan/France	Compilation from Couzinié et al. 2016	55.15	0.74	15.69		7.0732	7.24	0.14	6.59	2.6	3.5	0.27
Variscan/France	Compilation from Couzinié et al. 2016	55.29	0.83	15.18		6.8244	6.49	0.11	7.4	2.2	3.6	0.19			39			187	59	100	20	9			70		30				992															13
Variscan/France	Compilation from Couzinié et al. 2016	55.9	0.94	15.56		6.9264	7.6	0.11	5.08	2.78	3.06	0.24			101										94						836
Variscan/France	Compilation from Couzinié et al. 2016	55.97	1.46	13.87		7.4019	7.5	0.12	4.15	4.12	2.88	1.29			54										176						1920
Variscan/France	Compilation from Couzinié et al. 2016	56.13	1.12	16.46		6.4199	4.86	0.12	5.05	5.02	3.64	0.6			78										282						2208
Variscan/France	Compilation from Couzinié et al. 2016	56.21	0.96	15.7		6.5751	6.21	0.12	5.86	2.56	3.16	0.47			39			162	73	30	60	10			85		36				784															26
Variscan/France	Compilation from Couzinié et al. 2016	56.23	0.93	14.01		7.4805	6.09	0.11	6.11	2.98	2.88	0.07			44										135						720
Variscan/France	Compilation from Couzinié et al. 2016	56.51	1.36	16.51		6.9291	3.71	0.1	4.94	4.08	3.9	0.76			82										164						1900
Variscan/France	Compilation from Couzinié et al. 2016	56.62	1.03	14.45		6.2485	6.09	0.13	5.13	4.42	2.9	0.78			63										148						580
Variscan/France	Compilation from Couzinié et al. 2016	56.72	1.31	14.08		7.5769	5.1	0.15	5.61	3.44	3.74	0.52			52										122						1028
Variscan/France	Compilation from Couzinié et al. 2016	56.74	1.2	14.3		6.9795	7.5	0.12	5.16	3.8	1.1	0.31			44										145						1906
Variscan/France	Compilation from Couzinié et al. 2016	56.75	1.16	14.26		7.9989	5.46	0.13	5.47	2.76	4.54	0.18			79										156						784
Variscan/France	Compilation from Couzinié et al. 2016	57.12	1.19	14		6.4716	5.24	0.12	4.96	5.3	3.05	0.62			98										215						1956
Variscan/France	Compilation from Couzinié et al. 2016	57.21	1.08	15.44		6.4341	4.35	0.11	5.66	4.78	2.82	0.68			69										227						800
Variscan/France	Compilation from Couzinié et al. 2016	57.32	1.1	15.2		6.7154	5.54	0.16	4.88	4.28	2.04	0.74			105										278						1440
Variscan/France	Compilation from Couzinié et al. 2016	57.52	1.92	14.44		8.435	3.67	0.14	4.6	3	3.9	0.72			60			136	67	35	15	9			95		38				804															18
Variscan/France	Compilation from Couzinié et al. 2016	58.71	1.15	14.36		6.8819	5.08	0.12	3.9	3.92	2.88	0.71			75										323						640
Variscan/France	Compilation from Couzinié et al. 2016	59.03	1.34	15.04		6.806	3.81	0.14	5.13	3.88	3.4	0.7			56										126						1432
Variscan/France	Compilation from Couzinié et al. 2016	59.25	0.97	15.87		5.421	4.88	0.11	4.09	4.9	2.86	0.45			89										237						756
Variscan/France	Compilation from Couzinié et al. 2016	59.51	1.25	12.37		6.3938	6.41	0.12	5.72	4	2.6	0.84			70										151						2036
Variscan/France	Compilation from Couzinié et al. 2016	61.41	0.58	11.48		7.5724	4.68	0.08	4.37	3.16	4.28	1.01			46										186						1268
Variscan/France	Compilation from Couzinié et al. 2016	57.03	1.26	13.94			6.74	0.06	1.75	2.38	6.02	0.88							390	25	290				117					2.36	2200	60	122		52	8.9	2.5		1.25					2	0.29		9.6		93
Variscan/France	Compilation from Couzinié et al. 2016	58.52	1.05	12.88			6.22	0.08	3.66	1.66	6.24	1.04							280	22	95				289					13	1800	45	117		89	18	3.2		1.3					1.8	0.31		9.3		30
Variscan/France	Compilation from Couzinié et al. 2016	55.69	0.5	16.82			3.5	0.11	4.65	4.57	3.98	0.39							235	20	690				188					35	2500	92	190		110	13	3.7		1.2					2.6	0.4		9.6		20.3
Variscan/France	Compilation from Couzinié et al. 2016	52.88	1.1	14.87			7.84	0.13	5.85	3.32	3	0.5							520	34	870				116					1.7	3500	92	180		88	11.6	3.15		0.97					2.4	0.78		7		18.6
Variscan/France	Compilation from Couzinié et al. 2016	53.01	0.8	14.39			6.88	0.11	5.9	4.05	2.5	0.4							660	29	280				112					7.6	2200	54	116		53	8.6	2.4		0.9					2.3	0.37		7.3		35.6
Variscan/France	Compilation from Couzinié et al. 2016	51.88	1.38	14.81			7.31	0.1	7.1	3.03	1.41	0.47							460	31	405				70.4					2.4	980	37	83		40	7.8	2		0.81					2.3	0.38		6.9		15.6
Variscan/France	Compilation from Couzinié et al. 2016	51.75	0.96	15.03			7.27	0.1	6.95	2.7	2.51	0.48							365	30.5	370				87.6					2.7	850	40	87		45	6.9	1.8		0.68					1.9	0.34		5.9		14.3
Variscan/France	Compilation from Couzinié et al. 2016	57.4	1.45	17.39			5.22	0.129	4.18	4.12	1.5	0.826						157	243		27	25	86		255		32.9	453	36.3		1611	28	116		57											21			16
Variscan/France	Compilation from Couzinié et al. 2016	56.14	1.43	16.07			6.8	0.142	6.08	3.2	0.66	1.05						178	472		86	6	100		206		33.6	468	29.4		3226	81	175		92											20			14
Variscan/France	Compilation from Couzinié et al. 2016	57.72	1.32	17.65			3.69	0.099	5.32	4.23	3.08	0.807						119	111		53	39	82		175		31.3	375	30.4		1759	64	128		57											21			22
Variscan/France	Compilation from Couzinié et al. 2016	59.34	1.16	16.87			3.74	0.119	5.1	2.97	3.43	0.306						97	66		12	10	81		113		38.3	262	16.9		663	40	85		42											19			20
Variscan/France	Compilation from Couzinié et al. 2016	57.52	1.47	18.02			4.89	0.154	5.59	3.34	1.21	0.596						134	122		40	20	90		188		36.8	282	21		1244	66.9	135		63											20			11
Variscan/France	Compilation from Couzinié et al. 2016	60.98	1.61	16.76			3.36	0.084	2.07	5.2	3.32	0.835						101	109		21	21	113		306		26.6	590	40.5		2210	87	187		88											26			36
Variscan/France	Compilation from Moyen et al. 2017	67.2	0.6	15.1		3.24101	2.2	0.05	2.9	3.1	4.95		0.58		55										195	305					905
Variscan/France	Compilation from Moyen et al. 2017	55.2	1.3	17.3		7.38501	4.9	0.14	5.3	3.45	3.9		0.59		55										305	340					460
Variscan/France	Compilation from Moyen et al. 2017	59.3	1	13.9		5.49401	5.4	0.14	5.6	2.2	6.25		0.59		35										260	400					1090
Variscan/France	Compilation from Moyen et al. 2017	58.77	1.63	12.36		5.68806	6.49	0.12	2.13	0.28	6.17	1.49						114	365		175	23	88		378	386	31.2	782	53.6		4646	85	181		100		2.9			6.5				2.4					49
Variscan/France	Compilation from Moyen et al. 2017	50.58	1.25	14.47		8.25308	8	0.22	8.3	2.09	1.81	0.57						211	406		76	22	131		86	843	44.3	173	13.3		755	59	121		65		2.4			7.5				3.8					17
Variscan/France	Compilation from Moyen et al. 2017	56.31	1.93	17.8		6.58807	2.08	0.09	3.48	3.59	3.47	1.21						77	9		6	28	135		194	338	73.7	505	37.7		774	30	78		51		1.2			13.9				5.6					30
Variscan/France	Compilation from Moyen et al. 2017	51.53	0.97	16.94		7.98308	7.28	0.17	8.45	2.36	1.63	0.21						207	247		62	20	91		87	609	36	127	9.4		607	46	96		45		1.6			6.5				3.5					24
Variscan/France	Compilation from Moyen et al. 2017	50.86	1.26	19.33		7.58708	4.6	0.14	6.51	3.01	2.54	0.51						163	23		24	23	106		124	875	37.6	200	19		1034	42	93		48		2			6.8				3.3					16
Variscan/France	Compilation from Moyen et al. 2017	54.42	1.06	16.22		7.69508	7.76	0.1	1.51	1.43	4.21	0.48						175	353		70	22	151		372	150	21.7	159	22		587	58	102		49		0.7			3.8				2					9
Variscan/France	Compilation from Moyen et al. 2017	63.83	1.21	15.67		4.24804	3.04	0.06	1.58	3.26	4.03	0.53						63	104		31	25	98		229	447	25.1	506	32.9		1244	85	169		74		2.6			4.2				2.1					25
Variscan/France	Compilation from Moyen et al. 2017	60.14	1.43	15.83		4.90505	3.09	0.07	2.34	2.47	5.87	0.77						94	105		19	25	105		297	596	28.3	510	37.1		2196	95	190		89		2.5			5.8				2.2					38
Variscan/France	Compilation from Moyen et al. 2017	59.76	1.3	14.31		5.03105	5.02	0.1	2.71	1.34	6.6	1.07						100	239		127	22	92		269	778	26.5	858	54.8		3967	106	239		111		3.4			5.6				1.9					50
Variscan/France	Compilation from Moyen et al. 2017	57.75	1.77	15.95		5.74206	4.99	0.06	2.55	2.81	3.54	0.73						96	260		100	27	169		295	583	25.9	641	45.9		1774	155	315		141		2.8			4.8				1.7					13
Variscan/France	Compilation from Moyen et al. 2017	63.01	1.8	15.92		4.59005	2.65	0.04	1.06	3.19	4.96	0.33						54	111		11	25	112		248	271	31.8	481	37.3		817	115	231		103		2.7			5.4				2.7					23
Variscan/France	Compilation from Moyen et al. 2017	59.97	1.9	14.06		6.69607	5.89	0.08	2.38	2.06	3.97	1.17						124	397		78	24	163		377	368	47.1	714	41.5		1922	73	168		94		2.4			9.1				3.1					13
Variscan/France	Compilation from Moyen et al. 2017	61.91	1.33	15.94		4.65305	3.03	0.07	2.5	2.72	4.91	0.71						91	111		20	28	112		274	628	22.2	596	31.4		2275	88	174		80		2.7			4				1.7					43
Variscan/France	Compilation from Moyen et al. 2017	54.11	1.59	17.12		6.65107	4.99	0.1	3.7	3.25	4.3	0.79						197	127		45	24	126		231	897	26.5	382	22.4		2777	51	109		86		1.3			4.7				2.1					13
Variscan/France	Compilation from Moyen et al. 2017	56.22	1.73	12.01		6.38106	6.77	0.12	5.34	1.57	3.69	1.48						214	342		48	19	111		218	580	38.8	93	18.3		4293	60	125		73		2.7			7.6				3					8
Variscan/France	Compilation from Moyen et al. 2017	52.71	1.32	17		8.81109	5.51	0.16	6.4	2.86	2.45	0.17						258	77		19	22	88		117	579	27.3	130	7.2		1658	24	51		24		1			4.6				2.9					12
Variscan/France	Compilation from Moyen et al. 2017	60.26	1.26	14.03		5.65206	5.56	0.09	2.7	1.49	3.89	1.41						157	241		43	24	149		295	431	15	57	13.7		2561	20	46		30		1			3.2				1.1					8
Variscan/France	Compilation from Moyen et al. 2017	49.5	1.97	16.8		8.17208	5.7	0.12	6.6	2.9	4.76	1.34	0.8		41			147	101	27	48				201	1552	40.1	443	28.8		2680	104	241.4	30.3	123.4	20.8	4	14	1.8	8.3	1.5	3.8	0.5	3	0.4	11.1	1.6
Variscan/France	Compilation from Moyen et al. 2017	59.06	1.76	16.53		5.52606	3.58	0.083	2.25	3.13	5.07	0.95			67.5			93.8	137	16.6	21.7	26.1	103		329	488	26.6	593	34.4		2320		219				2.77			4.3									38
Variscan/France	Compilation from Moyen et al. 2017	58.94	1.204	17.85		6.03006	2.57	0.092	2.76	3.43	3.27	0.27			39.4			93.8	22.88	16.38	9.66		115.64		216.3	433	43.2	245	23.8		520	42.4	91.5				0.822			8.25				3.31					18
Variscan/France	Compilation from Moyen et al. 2017	60.1	1.716	16.99		6.48906	1.82	0.086	3.99	3.25	2.57	0.64			31.6			81.8	11.76	14.4	5.32	27.6	112.7		159.4	524	37.4	521	28.7		1435	89.8	162				1.93			7.57				2.53					22.5
Variscan/France	Compilation from Moyen et al. 2017	56.31	1.932	17.8		6.58807	2.08	0.09	3.48	3.59	3.47	1.21			36.9			76.5	8.8	15.21	5.91		135.24		193.9	338	73.7	533	37.7		774	29.5	78.4				1.23			13.9				5.6					30.4
Variscan/France	Compilation from Moyen et al. 2017	62.74	1.58	16.32		5.61606	1.43	0.056	3.5	2.78	2.83	0.61			25.1			62.1	6.792	14.58	5.14		102.9		137.7	547	43.2	572	28		2124	85.7	171				2.23			9.07				2.67					14.3
Variscan/France	Compilation from Moyen et al. 2017	61.44	0.874	16.75		4.68005	2.43	0.08	4.16	3.01	2.5	0.29			31.1			112	25.12	13.14	11.6	10.2	98.98		176.9	929	18	193	13.9		799	43.9	94				1.65			3.25				1.35					14.9
Variscan/France	Compilation from Moyen et al. 2017	61.98	0.889	17.26		4.16704	2.43	0.059	3.53	3.59	2.52	0.24			29.6			114	39.36	14.58	21.4	10.3	100.94		156.3	612	22.1	163	9.08		644	38.9	80.7				1.22			3.65				1.8					17.7
Variscan/France	Compilation from Moyen et al. 2017	64.67	0.091	18.01		0.522005	0.176	0.017	2.98	4.15	5.87	0.87			13.5			6.11	5.24	0.7209	1.16	1.52	8.2516		132.7	423	45.6	141	2.44		1584	130	260				2.05			10.4				2.39					59.6
Variscan/France	Compilation from Moyen et al. 2017	50.11	1.153	16.3		6.27306	2.8	0.125	6.07	2.66	7.19	4.08			36.3			69.7	76.16	16.56	51.7		127.4		292	375	181	51	31.5		1572	93	239				1.92			36.3				10.3					45.7
Variscan/France	Compilation from Moyen et al. 2017	63.83	1.21	15.67		4.24804	3.04	0.059	1.58	3.26	4.03	0.53			38.3			63.2	104	12.24	31.2	14	98		228.5	447	25.1	530	32.9		1244	84.9	169				2.57			4.18				2.11					25.4
Variscan/France	Compilation from Moyen et al. 2017	65.16	1.15	14.77		3.59104	3.62	0.052	1.21	2.56	5.42	0.4			34.5			57	167.2	13.41	73.2	11	83.202		265.2	457	20.8	498	32.3		1285	100	195				2.44			3.53				1.79					28.9
Variscan/France	Compilation from Moyen et al. 2017	60.91	1.95	15.27		4.90505	4.02	0.076	0.97	2.73	5.17	0.53			51.5			96.5	201.6	17.55	25.6	13.4	114.66		302.9	396	45.2	525	36.3		1475	116	233				3.12			7.27				3.89					19.1
Variscan/France	Compilation from Moyen et al. 2017	60.14	1.43	15.83		4.90505	3.09	0.072	2.34	2.47	5.87	0.77			44			94.3	104.8	16.02	19.4	25.8	104.86		296.6	596	28.3	533	37.1		2196	94.5	190				2.49			5.78				2.16					38.1
Variscan/France	Compilation from Moyen et al. 2017	61.43	1.45	15.75		4.88705	3.12	0.079	2.4	2.18	6.35	0.77			40.9			94.7	108.8	15.57	20.6	20.7	104.86		318.3	594	25.7	512	34.8		2243	80.4	163				2.4			4.65				2.07					40
Variscan/France	Compilation from Moyen et al. 2017	61.91	1.33	15.94		4.65305	3.03	0.065	2.5	2.72	4.91	0.71			34.5			90.9	111.2	15.93	20.3	17.5	111.72		274.3	628	22.2	625	31.4		2275	87.5	174				2.73			4.03				1.73					43.3
Variscan/France	Compilation from Moyen et al. 2017	64.71	0.71	16.07		3.56404	1.4	0.025	0.81	2.59	6.72	0.35			46.7			47.4	42.8	10.44	16.4	7.11	98.98		284.7	221	77.4	247	20.8		1014	55.6	119				1.49			11.4				3.6					43
Variscan/France	Compilation from Moyen et al. 2017	70.68	0.321	14.93		1.61102	0.59	0.012	0.76	2.87	6.5	0.28			16.9			16	17.12	4.482	5.36	2.88	42.434		227	220	14.7	116	8.03		840	19.9	43.1				1.13			2.62				0.882					43.1
Variscan/France	Compilation from Moyen et al. 2017	60.09	1.17	17.23		5.18405	3.35	0.06	2.78	3.82	3.48	0.5			36			129	68.08	18.18	30		109.76		159.1	1081	23.3	258	17.7		1979	62.4	148				1.46			4.62				1.59					15.3
Variscan/France	Compilation from Moyen et al. 2017	63.95	0.98	15.06		4.28404	4.38	0.072	2.69	2.35	3.76	0.67			37.8			87.5	214.4	17.28	86	7.8	81.732		204.8	643	26.3	308	22.7		2293	52.7	98.8				2.35			4.68				2.06					22.7
Variscan/France	Compilation from Moyen et al. 2017	60.26	1.26	14.03		5.65206	5.56	0.094	2.7	1.49	3.89	1.41			47			157	240.8	20.7	43	26.1	148.96		294.6	431	15	54	13.7		2561	20.2	46.2				1.03			3.18				1.13					8
Variscan/France	Compilation from Moyen et al. 2017	62.44	0.83	17.07		4.66205	3.23	0.078	2.86	2.72	3.01	0.3			45.7			118	75.04	16.83	23.2	15.7	88.2		204.3	485	21.4	151	12.7		784	30.3	64.7				1.26			4.06				1.93					30.9
Variscan/France	Compilation from Moyen et al. 2017	58.48	1.24	15.72		6.01206	3.95	0.105	4.67	2.1	3.02	0.835			87.5			125	126	20.5	18.9	5.9	110		203.6	605	27.5	282	17		2620	51.6	109				2.74			5.93				2.66					21.6
Variscan/France	Compilation from Moyen et al. 2017	67.64	0.496	15.22		4.06804	1.87	0.083	3.39	3.18	1.61	0.128			50.8			77.9	25.9	11.6	5.03		70.8		89.3	229	28.6	130	8.07		584	29.6	63.8				1.21			5.19				3.16					11.6
Variscan/France	Compilation from Moyen et al. 2017	61.42	1.1	16.21		4.95905	3.07	0.082	3.62	3.07	3.5	0.689			106			90.5	94.8	17.8	13.1		101		203.6	517	27.7	351	17		1950	60.3	132				2.96			6.53				2.29					24.3
Variscan/France	Compilation from Moyen et al. 2017	61.35	1.51	13.44		5.43605	6.85	0.121	2.29	1.67	4.03	0.752			69.9			96.2	377	26.3	135		121		319.2	481	26.6	712	38.1		1779	103	225				3.93			6.69				2.21					13.5
Variscan/France	Compilation from Moyen et al. 2017	59.52	1.82	14.16		5.92206	3.69	0.056	1.38	3.13	4.08	0.576			98.6			90.7	283	20	24.3		157		286.4	280	31.4	603	39.1		1049	87.9	182				2.6			7.33				2.64					20.7
Variscan/France	Compilation from Moyen et al. 2017	61	1.01	16.09		4.72505	2.9	0.058	2.81	3.81	3.03	0.41			98.9			92.9	75.6	15.9	28.4		104		215.7	426	21.5	305	16.4		1459	47.8	93.7				2.08			4.83				2.1					19.7
Variscan/France	Compilation from Moyen et al. 2017	61.2	1.05	15.03		4.75205	3.47	0.097	3.32	2.83	3.19	0.541			86.9			97.2	130	17.8	34.4	7.5	99.8		216.5	518	22.2	259	18.4		1816	42.7	93.7				2.24			5.18				2.13					35.5
Variscan/France	Compilation from Moyen et al. 2017	61.66	0.9	16.47		4.81505	3.08	0.077	3.23	4.62	2.6	0.36									28.5		82.7		177.2	402	29.1	281	18.9		461.5		137.3																16.9
Variscan/France	Compilation from Moyen et al. 2017	57.28	1.073	16.04		6.12906	3.18	0.091	3.99	5.06	3.29	0.4									22.3		81.4		143.2	445.5	29	294	17.8		797.4		144.1																15.8
Variscan/France	Compilation from Moyen et al. 2017	58.08	0.765	16.76		5.05805	3.82	0.066	3.15	4.36	3.39	0.37									58.1		93.8		216.7	426.9	15.7	214	13.7		647.6		68.4																19.1
Variscan/France	Compilation from Moyen et al. 2017	68.36	0.58	15.24		4.37404	1.69	0.09	2.65	3.37	2.12	0.15									8.7		67.8		146.3	152.9	31.7	147	11.1		539.1		59.7																14.2
Variscan/France	Compilation from Moyen et al. 2017	68.52	0.554	15.08		4.26604	1.58	0.084	2.71	3.57	2.05	0.12									7.3		65.4		142.4	156.1	30.3	142	10.9		469.6		63.1																13.8
Variscan/France	Compilation from Moyen et al. 2017	68.51	0.553	15.43		4.32904	1.71	0.087	2.8	3.57	1.91	0.12									5.3		62.6		136.1	131.8	31.3	140	10.4		486.6		52.9																9.7
Variscan/France	Compilation from Moyen et al. 2017	60.93	1.23	16.31		5.25605	3.38	0.096	3.4	3.22	2.83	0.455			83.2			120	79.9	20.5	43.2	18.5	91.8		174	522	21.6	195	15.3		942	43.2	87.1				2.23			4.73				2.17					18.1
Variscan/France	Compilation from Moyen et al. 2017	57.83	1.16	17.94		6.46206	3.44	0.088	3.61	3.04	3.18	0.46			59.8			144.53	28.32	21.87	20.394	5.86	130.15		185.3	449	23.4	49	15.1		745	41.135	90.345				1.28			4.0512				2.1408					22.3
Variscan/France	Compilation from Moyen et al. 2017	61.21	0.892	16.68		5.18405	3.62	0.067	2.03	2.91	3.6	0.26			64.8			96.2	150	21.6	83.9		107.8		229.5	164.9	17.8	147	14.3		291.5		57.3				1.29			2.66									23.6
Variscan/France	Compilation from Moyen et al. 2017	70.65	0.426	15.12		1.89902	0.93	0.021	1.53	3.24	4.85	0.06			28.8			25.5	32.7	4.42	5.6	0.465	38.2		152.8	353	5.7	172	12.9		869.4		83.7				1.4			0.87									39
Variscan/France	Compilation from Moyen et al. 2017	65.6	0.691	16.82		3.26703	1.52	0.038	2.94	4.21	2.16	0.33			27			62.5	25.36	8.208	11.3	6.82	75.754		139.4	391	19.6	335	19.4		178	61.3	118				1.33			3.73				1.23					26.1
Variscan/France	Compilation from Moyen et al. 2017	62.56	1.6	16.36		5.70606	1.45	0.058	3.41	3.08	2.44	0.64			17.7			71.5	13.04	13.68	5.58	3.04	105.84		144	499	32.1	544	27.7		1579	82.1	150				2.03			6.76				1.67					17.7
Variscan/France	Compilation from Moyen et al. 2017	67.75	0.47	14.99		2.26802	1.1	0.019	0.95	2.47	7.97	0.81			24.5			33.8	41.12	5.571	9.49	2.29	63.896		275.1	213	40.8	203	16.3		839	38.5	81.7				1			6.59				2.77					50.4
Variscan/France	Compilation from Moyen et al. 2017	60.78	1.49	15.76		6.42606	3.12	0.043	1.62	2.26	6.7	0.73			56.6			93.5	119.2	19.17	20.7	9.25	184.24		393.4	278	65.9	553	39.4		1391	101	214				1.58			12.6				2.58					39.2
Variscan/France	Compilation from Moyen et al. 2017	65.34	0.97	15.09		4.54505	1.9	0.032	1.63	2.94	5.47	0.63			49.4			61.2	80	12.33	11.9	1.46	142.1		341.3	203	33.5	363	29.8		843	65.9	135				1.02			5.19				2.43					35.2
Variscan/France	Compilation from Moyen et al. 2017	59.76	1.3	14.31		5.03105	5.02	0.098	2.71	1.34	6.6	1.07			30.9			100.3	239.2	21.6	127	12.6	92.316		268.5	778	26.5	903	54.8		3967	106	239				3.37			5.58				1.85					49.6
Variscan/France	Compilation from Moyen et al. 2017	61.3	2.03	14.91		4.43704	3.69	0.064	1.27	0.82	8.45	0.38			24.1			92.4	199.2	16.56	21.3	14.6	91.532		358.8	469	33.5	465	35.7		1199	152	307				3.67			5.78				2.71					10.1
Variscan/France	Compilation from Moyen et al. 2017	60.96	2.21	15.13		5.03105	4.23	0.077	1.27	1.9	6.18	0.37			38.6			97.9	248	19.08	18.6	13.8	99.96		317.2	417	31.1	437	31.9		1128	117	235				2.93			5.1				2.64					13.1
Variscan/France	Compilation from Moyen et al. 2017	57.75	1.77	15.95		5.74206	4.99	0.06	2.55	2.81	3.54	0.73			60.9			95.9	260	21.96	100	7.99	168.56		294.5	583	25.9	884	45.9		1774	155	315				2.81			4.77				1.71					13.3
Variscan/France	Compilation from Moyen et al. 2017	64.32	0.346	17.34		1.86302	0.86	0.024	1.55	2.95	8.54	1.23			24.3			22.6	38.4	3.735	8.31	2.13	49.196		281	203	103	104	12.2		831	20.7	50.5				1.12			18.1				6.74					53.9
Variscan/France	Compilation from Moyen et al. 2017	63.01	1.8	15.92		4.59005	2.65	0.04	1.06	3.19	4.96	0.33			39.9			53.8	111.2	12.15	10.7	2.79	111.72		248	271	31.8	503	37.3		817	115	231				2.68			5.42				2.74					22.5
Variscan/France	Compilation from Moyen et al. 2017	51.1	2.55	15.75		9.9541	4.91	0.065	2.45	1.71	6.28	1.09			103			154	161.6	31.41	32	7.55	295.96		471.4	118	102	736	60		704	121	255				1.33			20.4				3.24					23.8
Variscan/France	Compilation from Moyen et al. 2017	59.97	1.9	14.06		6.69607	5.89	0.083	2.38	2.06	3.97	1.17			54.6			124	396.8	22.95	77.5		162.68		376.9	368	47.1	749	41.5		1922	72.5	168				2.4			9.14				3.1					13.1
Variscan/France	Compilation from Moyen et al. 2017	59.61	1.76	13.74		5.44505	6.13	0.102	2.58	2.15	3.76	1.15			50.8			126	389.6	22.32	78.1		100.94		395.8	514	34.4	752	38		2468	68.9	167				3.1			6.46				2.51					15.7
Variscan/France	Compilation from Moyen et al. 2017	60.12	1.64	15.92		5.56206	3.27	0.063	2.1	2.78	4.97	0.84			54.1			103	113.6	18.81	20.2	20	145.04		324.2	434	29.5	540	35.5		2108	74.6	155				2.53			4.95				2.25					32.6
Variscan/France	Compilation from Moyen et al. 2017	64.65	0.81	16.71		4.07704	2.34	0.071	3.14	2.95	2.6	0.3			48.6			98.7	47.68	12.69	13.6	9.41	92.708		176	531	24.5	183	16.7		947	39.7	80.6				1.51			4.24				2.31					26.4
Variscan/France	Compilation from Moyen et al. 2017	63.24	0.87	17.44		4.12204	1.95	0.052	2.84	3.57	2.34	0.24			47.6			109	21.44	11.07	12.9	14.8	114.66		200.9	642	20.8	179	12.8		627	45	90.7				1.36			3.7				1.63					20.2
Variscan/France	Compilation from Moyen et al. 2017	55.28	1.25	15.73		5.92206	5.75	0.134	4.17	2.4	4.16	2.06			50			149	237.6	22.32	34	26.5	147		272.8	672	14.3	76	19.8		2594	27.1	46.3				1.45			3.12				1.33					16.5
Variscan/France	Compilation from Moyen et al. 2017	56.22	1.73	12.01		6.38106	6.77	0.122	5.34	1.57	3.69	1.48			37.6			214	342.4	25.47	48.3	35.4	110.74		218.4	580	38.8	91	18.3		4293	60.1	125				2.68			7.58				2.96					8
Variscan/France	Compilation from Moyen et al. 2017	55.42	1.26	16.65		6.86707	3.43	0.12	4.36	1.97	3.76	0.864			118			128	32.5	23.6	10.4		111		202.8	572	42.3	311	20.3		2187	44.4	92.4				3.47			9.13				4.17					24.4
Variscan/France	Compilation from Moyen et al. 2017	59.4	0.914	15.99		5.66106	3.69	0.099	3.36	2.62	5.03	0.48									14.4		71.9		185.1	659.4	30.7	230	15.3		1665.7		107																23.4
Variscan/France	Compilation from Moyen et al. 2017	60.1	0.89	16.13		5.37305	3.48	0.093	3.29	2.76	4.93	0.46									13.6		67		183	663.1	28.5	245	15.1		1680.3		89																22.9
Variscan/France	Compilation from Moyen et al. 2017	61.41	1.35	12.98		4.72505	5.72	0.093	1.91	0.42	6.76	1.32			82.2			97.97	300	24.57	152.46		71.345		364.4	597	27.9	693	45.9		4620.8	70.3	148.2				2.82			5.2512				2.064					70.4
Variscan/France	Compilation from Moyen et al. 2017	58.77	1.63	12.36		5.68806	6.49	0.117	2.13	0.277	6.17	1.49			86.6			114.46	364.8	28.35	175.23		88.35		378.3	386	31.2	850	53.6		4646.4	84.55	181.45				2.93			6.5088				2.3808					48.5
Variscan/France	Compilation from Moyen et al. 2017	60.03	1.07	16.43		5.73306	3.4	0.083	3.79	2.46	3.19	0.79			87			114	116	17.2	11.1	12.7	100		213	682	25.9	318	17.8		1590		106				2.76			4.21									20
Variscan/France	Compilation from Moyen et al. 2017	60.92	2.16	14.97		4.85105	4.17	0.076	1.38	1.59	6.43	0.35			42.2			98	247.2	18.18	21	14.8	107.8		312.4	450	29.6	436	29.6		1142	116	222				2.94			4.97				2.53					12.2
Variscan/France	Compilation from Moyen et al. 2017	60.77	2.42	15.53		5.31905	4.43	0.083	1.43	1.81	6.18	0.39			46.4			105	262.4	18.99	21.5	15	115.64		312	427	33.1	464	32.2		1140	131	239				3.01			5.62				2.6					15.9
Variscan/France	Compilation from Moyen et al. 2017	57.9	1.27	14.84		7.35307	2.88	0.049	1.87	1.7	7.11	1.14			57.3			72.6	139.2	34.11	128	167	217.56		419.3	202	90.3	389	38.9		1081	58	130				1.54			19.2				2.54					36.2
Variscan/France	Compilation from Moyen et al. 2017	71.29	0.352	14.54		2.06102	1.05	0.027	1.81	3.41	2.01	0.46			47.7			15.2	41.2	4.887	18.8	3.97	64.876		114.9	261	32.5	96	12.3		294	14.2	28.6				1.2			6.14				1.21					20.3
Variscan/France	Compilation from Moyen et al. 2017	72.53	0.16	14.36		1.27801	0.74	0.021	2.11	4	1.05	0.43			39.7			4.08	23.44	4.032	11.5	3.49	38.416		65.4	274	28.8	55	5.97		111	10.4	19.6				1.14			5.55				1.02					20.8
Variscan/France	Compilation from Moyen et al. 2017	64.91	0.87	16.12		4.26604	1.9	0.038	1.19	1.99	5.76	0.72			43.8			40.3	47.12	10.8	13.3		98.98		290.9	118	56.6	289	26.2		574	42.3	89.4				0.811			9.23				3.74					25.1
Variscan/France	Compilation from Moyen et al. 2017	60.15	1.39	16.97		6.21006	2.72	0.055	2.47	4.09	3.43	0.741			109			86.4	28.1	18.4	20.7		150		284.6	236	51.2	556	27.7		544	112	218				2.09			11.7				3.18					18.8
Variscan/France	Compilation from Moyen et al. 2017	63.24	1.11	16.32		3.96004	1.89	0.03	2.48	4.11	3.24	0.681			92.6			67.4	20.7	11.1	13.8		91.8		187	515	20.4	436	19.1		1882	77.8	157				2.91			5.33				1.57					26.1
Variscan/France	Compilation from Moyen et al. 2017	61.04	1.06	17.09		4.91405	3.48	0.076	2.87	3.33	3.43	0.6			74.6			72.7	131	11.3	30.2	2.96	91		229	369	25.5	250	21.8		731		121				1.78			3.81									25.7
Variscan/France	Compilation from Moyen et al. 2017	61.04	0.99	17.36		5.49005	3.35	0.048	3.04	3.46	3.07	0.38			79.2			93.7	120	14	35.5		134		226	385	20.1	188	20		521		87				1.46			3.51									22.5
Variscan/France	Compilation from Moyen et al. 2017	62.68	0.93	14.23		5.67957	3.92	0.09	3.09	2.71	3.63	0.41	1.93					88.7328	203.396	17.5208	55.456	11.6417	97.2863		243.252	306.099	28.2166	376.721	24.2493		682.427	64.9752	131.813	15.6393	60.5429	10.5008	1.1293	7.3989	1.0747	5.5061	0.9746	2.5929	0.3493	2.2927	0.2826	10.5234	1.8643		32.1734
Variscan/France	Compilation from Moyen et al. 2017	53.91	0.76	15.7		7.94779	6.25	0.14	4.19	3.03	2.35	0.5	4.63					144.6	637.2	27.35	191	9.064	148.6		193.6	366.1	60.56	340.5	22.6		120.3	46.15	107.5	15.84	72.49	18.92	1.62	14.71	2.145	11.85	2.101	5.702	0.843	5.187	0.734	10.06	2.408		26.1212
Variscan/France	Compilation from Moyen et al. 2017	67.2	0.55	15.2		3.34501	1.9	0.05	2.85	2.9	4.5	0.2	0.5
Variscan/France	Compilation from Moyen et al. 2017	57.4	0.7	17.7		7.00502	6.3	0.1	2.4	0.95	3.95	0.45	2		240										418	230					1048
Variscan/France	Compilation from Moyen et al. 2017	52.8	1.35	14.75		7.88003	7.45	0.1	6.5	2.6	4.35	0.75	1.3385		77				260	33	92	29	78		200	847					3700
Variscan/France	Compilation from Moyen et al. 2017	56	1.25	17.35		6.74003	3.9	0.1	5.05	3.7	3.4	0.4	1.699		75					33	40	14	90		142	904					1950
Variscan/France	Compilation from Moyen et al. 2017	59.55	1	10		9.66506	5.15	0.1	4.3	2.5	5.25	0.8	1.1155		69				195	42	86	15	75		247	536					1660
Variscan/France	Compilation from Moyen et al. 2017	62.2	0.7	16.5		5.21002	3.5	0.05	2.65	2.6	3.85	0.25	2.6
Variscan/France	Compilation from Moyen et al. 2017	63.05	0.7	14.8		5.80001	5.55	0.1	2.55	2.1	3.4	0.75	1.47		161				348	33	137	11	120		267	199					360
Variscan/France	Compilation from Moyen et al. 2017	61.1	1.05	15.65		5.54002	5.8	0.1	3.55	2.25	3.4	0.35	1.1285		132				262	29	103	15	148		248	356					900
Variscan/France	Compilation from Moyen et al. 2017	62.55	1.1	17.05		4.99502	2.85	0.1	3.4	3.1	3.6	0.25	0.8
Variscan/France	Compilation from Moyen et al. 2017	65.4	0.75	15.75		3.82002	2.1		2.4	3.5	4.1	0.2	1.15
Variscan/France	Compilation from Moyen et al. 2017	53.1	1.65	15.35		8.94504	5.8	0.15	4.85	2.95	2.35	0.8	3.177		75				175	39	120	28	100		102	286					840
Variscan/France	Compilation from Moyen et al. 2017	52.4	1.3	16.65		8.93003	7.15	0.1	6.2	2.5	3.1	0.4	1.3485		48				311	37	79	26	97		115	620					2000
Variscan/France	Compilation from Moyen et al. 2017	55.9	0.85	16.5		6.60502	5.3	0.05	4.8	2.8	5.05	0.55	1.3925		96				211	25	47	10	81		245	531					2200
Variscan/France	Compilation from Moyen et al. 2017	59.1	1.1	16.35		6.46002	5.2	0.1	4.3	2.7	2.8	0.65	1.0475		91				179	25	79	22	90		229	351					920
Variscan/France	Compilation from Moyen et al. 2017	60.3	0.75	14		6.17501	7.8	0.1	4.35	2.25	3.6	0.35	0.872		77				342	25	140	65	88		208	293					860
Variscan/France	Compilation from Moyen et al. 2017	63.95	0.7	14.9		3.88501	4.55	0.05	2.9	2.65	4.7	0.6	1.1025		84				195	33	79	11	88		269	303					1200
Variscan/France	Compilation from Moyen et al. 2017	57.7	0.85	15.7		5.81502	5.05	0.1	3.8	3	5.8	0.55	1						436		98	35																											39
Variscan/France	Compilation from Moyen et al. 2017	57.05	0.7	15.45		5.97001	7.15	0.05	3.85	2.45	5.8	0.4	0.5						336		92	32																											56
Variscan/France	Compilation from Moyen et al. 2017	56.5	0.8	14.3		6.48002	6.75	0.15	4.8	2.75	6.25	0.5	0.65						637		74	26																											53
Variscan/France	Compilation from Moyen et al. 2017	60.7	0.8	15.45		5.70001	5.15	0.1	3.5	2.5	4.35	0.5	1						987		204	87																											10
Variscan/France	Compilation from Moyen et al. 2017	60.5	1.45	15.05		5.74001	3.7		3.35	5.3	2.2	0.25	2.2						519		157	35																											20
Variscan/France	Compilation from Moyen et al. 2017	55.25	0.8	20.2		5.63002	3	0.05	4	5.95	2.45	0.3	2.05						230		46	44																											4
Variscan/France	Compilation from Moyen et al. 2017	58.2	1	17.2		6.02002	3.75	0.1	2.05	3.65	5	0.35	2.1						188		45	23																											12
Variscan/France	Compilation from Moyen et al. 2017	63.85	0.65	15.05		5.12501	4.05		2.2	2.85	4.15	0.5	1.2						176		25	26																											13
Variscan/France	Compilation from Moyen et al. 2017	54.5	1.1	17.15		8.11001	7.65	0.1	3.6	2.1	3.75	0.55	1						917		101	64																											11
Variscan/France	Compilation from Moyen et al. 2017	57.7	0.9	17.45		5.90002	4.75	0.05	4.2	2.65	5.15	0.55	0.6						200		76	33																											24
Variscan/France	Compilation from Moyen et al. 2017	55.8	1.1	14.35		7.25003	6.9	0.1	4.7	2	7	0.3	0.55						644		174	34																											25
Variscan/France	Compilation from Moyen et al. 2017	66.1	0.75	15.4		3.42701	2.85	0.09	2.6	3.1	5.1		0.742		130				90	65	25	0	65		315	310					925
Variscan/France	Compilation from Moyen et al. 2017	60.8	1.1	15.1		6.93402	5.1	0.16	1.5	2.5	4.4		3.03		120				285	40	45	10	155		185	160					605
Variscan/France	Compilation from Moyen et al. 2017	63.3	1	17		4.23301	2.5	0.1	3	3.5	5.2		0.8		130				35	40	15	10	100		320	235					725
Variscan/France	Compilation from Moyen et al. 2017	62	1	14.5		5.58402	4.4	0.14	3.6	3.1	4.45		1.005		120				165	45	20	10	120		490	210					470
Variscan/France	Compilation from Moyen et al. 2017	64.3	0.7	14.1		4.68701	4	0.12	2.8	2.8	5.75		0.985		105				145	50	20	15	95		460	325					910
Variscan/France	Compilation from Moyen et al. 2017	58.7	1.05	15.2		6.12002	5.3	0.15	4.2	3	5.25		1.05		140				190	45	25	20	120		475	420					1320
Variscan/France	Compilation from Moyen et al. 2017	67.7	0.733	15.82		4.32004	1.91	0.044	2.19	4.28	2.12	0.169						230	333		130	24	84		24	338	17.1	128	16.3		61	19	39		22														9
Variscan/France	Compilation from Moyen et al. 2017	55.79	1.38	16.76		6.30006	6.59	0.11	6.4	2.83	2.84	0.442						146	262		112	10	97		105	754	27.9	119	14		940	53	92		44														11
Variscan/France	Compilation from Moyen et al. 2017	57.4	1.45	17.39		6.02106	5.22	0.129	4.18	1.5	4.12	0.826						157	243		27	25	86		255	376	32.9	453	36.3		1611	28	116		57														16
Variscan/France	Compilation from Moyen et al. 2017	62.98	1.01	15.13		6.39006	3.29	0.124	4.03	3.86	2.35	0.272						116	45		15	32	88		106	145	39.3	153	10.2		340	20	45		23														8
Variscan/France	Compilation from Moyen et al. 2017	65.23	0.785	17.44		4.06804	2.4	0.071	2.57	3.47	3.4	0.246						76	65		23	14	74		192	289	18.2	226	19		942	59	112		44														22
Variscan/France	Compilation from Moyen et al. 2017	60.98	1.61	16.76		5.13905	3.36	0.084	2.07	3.32	5.2	0.835						101	109		21	21	113		306	455	26.6	590	40.5		2210	87	187		88														36
Variscan/France	Compilation from Moyen et al. 2017	57.52	1.47	18.02		6.86707	4.89	0.154	5.59	1.21	3.34	0.596						134	122		40	20	90		188	565	36.8	282	21		1244	66.9	135		63														11
Variscan/France	Compilation from Moyen et al. 2017	63.88	0.964	15.76		4.64405	1.9	0.092	2.36	3.23	5.65	0.506						59	36		10	5	73		210	368	32.7	333	31.7		1355	38	78		37														33
Variscan/France	Compilation from Moyen et al. 2017	56.14	1.43	16.07		6.83107	6.8	0.142	6.08	0.66	3.2	1.05						178	472		86	6	100		206	749	33.6	468	29.4		3226	81	175		92														14
Variscan/France	Compilation from Moyen et al. 2017	59.34	1.16	16.87		6.21006	3.74	0.119	5.1	3.43	2.97	0.306						97	66		12	10	81		113	331	38.3	262	16.9		663	40	85		42														20
Variscan/France	Compilation from Moyen et al. 2017	57.72	1.32	17.65		5.55306	3.69	0.099	5.32	3.08	4.23	0.807						119	111		53	39	82		175	636	31.3	375	30.4		1759	64	128		57														22
Variscan/France	Compilation from Moyen et al. 2017	58	0.83	15.6			6.22	0.09	5.35	3.07	3.14	0.28	1.4		60			110	310	24	117	14	67		158	393	20.9	157	12.3		1030	26.2	55.1	6.56	26.9	6.41	1.47	4.91	0.68	4.41	0.62	1.84	0.25	1.69	0.27	4.1	1.1		15
Variscan/France	Compilation from Moyen et al. 2017	62.7	0.6	17.1		3.06501	1.4	0.05	2.75	4.6	5.7		2.11		35				35	40	20	10	80		170	330					965
Variscan/France	Compilation from Moyen et al. 2017	64.2	0.9	15.7		3.78001	2.4	0.05	2.9	3.8	5.55		0.31		110				55	45	30	15	80		245	380					900
Variscan/France	Compilation from Moyen et al. 2017	66.2	0.55	16.4		2.97101	1.3	0.04	2.35	3.2	5.9		1.35		55				25	30	15	5	70		190	305					795
Variscan/France	Compilation from Moyen et al. 2017	69	0.5	15.6		2.74601	1.3	0.06	2.1	3.3	5.1		0.68		55				20	50	10		70		225	250					585
Variscan/France	Compilation from Moyen et al. 2017	68.2	0.6	15.6		3.01801	1.3	0.05	2.25	3	4.8		0.62		35				25	45	10		65		200	300					710
Variscan/France	Compilation from Moyen et al. 2017	64.8	0.7	16.7		3.69001	1.7	0.06	2.9	3.5	4.7		0.61		40				25	45	20		70		200	380					910
Variscan/France	Compilation from Moyen et al. 2017	58.6	1.1	17.5		5.40201	3.3	0.06	2.8	3	5.5		2.57		105										230	530					1340
Variscan/France	Compilation from Moyen et al. 2017	67.1	0.7	15.8		3.24301	1.6	0.03	2.8	3.1	5.4		0.51		40										220	290					840
Variscan/France	Compilation from Moyen et al. 2017	62.8	0.6	17.3		3.51101	2	0.08	1.5	3.2	7.1		1.69		55				45	65	25	10	80		215	500					2115
Variscan/France	Compilation from Moyen et al. 2017	67.6	0.45	16.7		3.30501	2.2	0.05	2.25	2.3	3.9		0.65
Variscan/France	Compilation from Moyen et al. 2017	69.32	0.49	14.76		2.43902	1.88	0.06	1.77	2.86	5.23
Variscan/France	Compilation from Moyen et al. 2017	66.22	0.67	14.11		4.18504	3.03	0.06	2.59	2.55	4.22	0.37
Variscan/France	Compilation from Moyen et al. 2017	66.68	0.54	14.67		3.49203	2.75	0.06	2.23	2.56	5.61	0.31
Variscan/France	Compilation from Moyen et al. 2017	69.74	0.36	14.41		2.57403	1.76	0.06	1.77	2.84	5.04
Variscan/France	Compilation from Moyen et al. 2017	69.32	0.43	14.39		2.77203	1.7	0.05	1.65	2.8	5.33	0.23
Variscan/France	Compilation from Moyen et al. 2017	68.5	0.45	14.35		2.37001	2.2	0.05	2.2	3.1	4.8	0.2	0.85
Variscan/France	Compilation from Moyen et al. 2017	70.6	0.34	14.6		2.19434	1.38	0.05	1.73	3.55	4.2
Variscan/France	Compilation from Moyen et al. 2017	71.5	0.39	14.2		2.52301	1.13	0.05	1.58	3.35	4.19
Variscan/France	Compilation from Moyen et al. 2017	67.1	0.61	15		3.28668	1.72	0.07	2.32	3.11	5.13
Variscan/France	Compilation from Moyen et al. 2017	70	0.43	14.4		2.16002	1.66	0.07	1.16	2.69	5.28
Variscan/France	Compilation from Moyen et al. 2017	71.4	0.46	14.55		2.26802	1.43	0.06	0.87	3.1	4.81
Variscan/France	Compilation from Moyen et al. 2017	64.25	0.45	17		3.59001	1.45	0.05	2.75	3.15	5.4	0.35	1
Variscan/France	Compilation from Moyen et al. 2017	68.2	0.62	15		3.38201	1.9	0.07	1.7	2.5	5.1	0.22			30			65	54	181	17	13	101			378					940																		49
Variscan/France	Compilation from Moyen et al. 2017	69.7	0.6	13.9		2.56501	1.7	0.06	2	2.7	5.4
Variscan/France	Compilation from Moyen et al. 2017	69.5	0.4	13.92		2.403	1.33	0.05	1.78	2.81	5.28		1.25					47	63	59	10	20				326					864
Variscan/France	Compilation from Moyen et al. 2017	67.2	0.42	14.65		2.484	1.97	0.05	1.77	2.91	5.66		1.5					57	87	44	14	28				404					1162
Variscan/France	Compilation from Moyen et al. 2017	71.7	0.24	14.65		1.512	0.84	0.05	0.99	3.22	5.1		1.01					26	34	51		20				203					554
Variscan/France	Compilation from Moyen et al. 2017	67.6	0.55	14.85		2.943	2.03	0.08	2.28	3.02	5.01		0.86					59	91	50	10	23				416					981
Variscan/France	Compilation from Moyen et al. 2017	69.1	0.45	14		2.682	1.59	0.06	2.08	2.98	4.96		0.81					58	87	40	16	19				357					922
Variscan/France	Compilation from Moyen et al. 2017	68.4	0.38	14.6		2.664	1.98	0.07	1.78	2.92	5.19		1.17					57	65	37	24	10				435					978
Variscan/France	Compilation from Moyen et al. 2017	68.5	0.46	14.95		2.673	2.13	0.05	2.28	3.02	5.05		0.89					52	79	40		19				396					961
Variscan/France	Compilation from Moyen et al. 2017	68.8	0.42	13.4		2.673	1.59	0.06	1.88	2.87	5.65		0.88					52	79	50	18	26				426					1110
Variscan/France	Compilation from Moyen et al. 2017	68.7	0.38	13.1		2.304	2.56	0.05	1.77	2.81	5.17		1.45					51	75	44	16	21				345					931
Variscan/France	Compilation from Moyen et al. 2017	68.4	0.43	13.75		2.493	1.88	0.05	1.98	2.77	5.69		0.96					52	73	52		16				406					976
Variscan/France	Compilation from Moyen et al. 2017	68.8	0.45	14.5		2.664	1.88	0.06	2.07	2.86	5.23		1.28					49	75	51		16				355					933
Variscan/France	Compilation from Moyen et al. 2017	70.3	0.44	14.2		2.61	2.2	0.06	1.8	2.9	5.39		0.12					58	64	35	34	17				360					974
Variscan/France	Compilation from Moyen et al. 2017	70.6	0.44	14.15		2.511	1.85	0.06	1.75	2.94	5.14		0.22					52	60	45	32	15				369					923
Variscan/France	Compilation from Moyen et al. 2017	69.3	0.44	14.15		2.493	1.88	0.06	1.98	3.07	5.2		0.96					61	67	45	48	18				366					1070
Variscan/France	Compilation from Moyen et al. 2017	71.1	0.44	13.9		2.52	1.5	0.06	1.65	2.85	5.39		0.11					52	60	45	128	34				370					1059
Variscan/France	Compilation from Moyen et al. 2017	70.3	0.42	14.05		2.322	2.03	0.06	1.78	3.07	4.85		0.94					51	53	45	24	21				357					792
Variscan/France	Compilation from Moyen et al. 2017	69.5	0.44	14.15		2.493	2.23	0.06	1.73	2.97	5.45		9.31					55	61	45	36	20				376					1129
Variscan/France	Compilation from Moyen et al. 2017	71.8	0.32	14.15		1.602	1.24	0.06	0.99	2.77	5.69		1.06					34	28	45	28	24				173					623
Variscan/France	Compilation from Moyen et al. 2017	70.3	0.44	13.9		2.484	1.48	0.06	1.88	2.91	5.23		1.27					59	59	49	41	20				370					859
Variscan/France	Compilation from Moyen et al. 2017	69.6	0.38	14.45		2.322	1.73	0.06	1.98	2.87	5.15		0.9					57	73	40	14	13				386					907
Variscan/France	Compilation from Moyen et al. 2017	68.4	0.38	14.95		2.322	2.18	0.06	1.98	2.97	5.5		0.87					54	59	45	12	21				397					1100
Variscan/France	Compilation from Moyen et al. 2017	67.4	0.49	15.2		2.934	1.88	0.07	1.78	3.01	5.14		1.24					63	75	40	18	11				395					914
Variscan/France	Compilation from Moyen et al. 2017	69.3	0.4	14.6		2.493	1.83	0.06	1.68	2.96	5.04		1.24					59	63	40	26	16				356					904
Variscan/France	Compilation from Moyen et al. 2017	68.3	0.44	14.45		2.583	1.88	0.06	2.43	3.02	4.75		1.01					57	63	45	32	20				391					1049
Variscan/France	Compilation from Moyen et al. 2017	68.1	0.46	14.25		2.763	2.48	0.07	1.88	2.77	5.15		0.99					69	71	40	36	24				386					1010
Variscan/France	Compilation from Moyen et al. 2017	69.1	0.36	14.85		2.322	1.78	0.06	1.78	3.02	5.25		0.96					55	57	40	30	18				391					1179
Variscan/France	Compilation from Moyen et al. 2017	69.7	0.36	14.85		2.313	2.08	0.06	1.68	2.82	5.3		0.98					51	57	45	28	16				361					1099
Variscan/France	Compilation from Moyen et al. 2017	68.1	0.41	15.3		2.826	2.21	0.09	1.28	2.75	4.86		1.88					55	65	34	24					294					952
Variscan/France	Compilation from Moyen et al. 2017	68.3	0.39	14.65		2.484	2.07	0.06	1.23	2.66	5.02		1.58					71	67	39	41	27				315					1063
Variscan/France	Compilation from Moyen et al. 2017	67.3	0.43	14.45		2.925	2.07	0.06	2.07	2.91	5.02		1.5					79	79	39	43	18				364					1054
Variscan/France	Compilation from Moyen et al. 2017	68.6	0.46	14.25		2.853	2.43	0.05	2.18	2.87	4.56		9.1					75	75	40	42	25				416					842
Variscan/France	Compilation from Moyen et al. 2017	68.9	0.24	15.05		1.962	1.24	0.05	1.48	2.87	5.99		1.05					53	51	45	32	15				411					1474
Variscan/France	Compilation from Moyen et al. 2017	70.4	0.4	13.95		2.673	1.73	0.06	1.78	2.87	4.56		0.87					63	63	50	36	21				347					803
Variscan/France	Compilation from Moyen et al. 2017	68.2	0.43	14.6		2.754	1.48	0.06	1.83	2.98	4.94		1.17					45	49	66		16				420					1069
Variscan/France	Compilation from Moyen et al. 2017	68.6	0.39	14.75		2.484	1.82	0.06	1.68	2.96	4.88		1.47					49	47	71	14	22				409					857
Variscan/France	Compilation from Moyen et al. 2017	67.3	0.43	15.25		2.853	1.98	0.09	2.23	2.93	5.04		1.09					55	79	61	28	14				455					1068
Variscan/France	Compilation from Moyen et al. 2017	67.2	0.51	15.1		2.934	2.22	0.07	2.07	2.8	5.04		1.25					67	93	56	24	34				405					978
Variscan/France	Compilation from Moyen et al. 2017	68.3	0.49	13.9		2.727	1.71	0.06	2.35	2.7	5.28		2.19					70	86	55	22	18				421					1125
Variscan/France	Compilation from Moyen et al. 2017	66.4	0.42	14.85		2.457	2.05	0.06	1.71	2.5	5.76		2.38					53	78	46	18	10				415					1210
Variscan/France	Compilation from Moyen et al. 2017	66.5	0.24	15.65		2.16002	0.68	0.05	0.54	2.3	9.1		2.15					28		34		2				340					830
Variscan/France	Compilation from Moyen et al. 2017	67.2	0.48	14.1		2.80803	1.7	0.07	2.29	3.16	4.53		2.54
Variscan/France	Compilation from Moyen et al. 2017	70	0.29	14.2		1.18801	0.39	0.07	1.86	4.01	5.04		2.15
Variscan/France	Compilation from Moyen et al. 2017	68.8	0.46	15.35		2.17802	0.99	0.04	2.08	3.22	5.34		1.01					33	13			3				220					790
Variscan/France	Compilation from Moyen et al. 2017	68.9	0.33	14.7		2.78103	0.78	0.04	0.73	2.89	5.64		1.92					25	14			8				165					610
Variscan/France	Compilation from Moyen et al. 2017	64.8	0.56	16.85		2.76303	1.17	0.05	0.92	3.07	5.84		2.6
Variscan/France	Compilation from Moyen et al. 2017	69.8	0.45	15.5		2.31302	1.28	0.05	2.42	3.51	4.2		1.04					24	10	49						135					650
Variscan/France	Compilation from Moyen et al. 2017	61	0.66	18		3.49203	1.75	0.07	2.04	3.5	5.53		2.84					45	37			9				300					1200
Variscan/France	Compilation from Moyen et al. 2017	69.1	0.41	15.8		2.17802	1.38	0.05	1.48	3.4	4.49
Variscan/France	Compilation from Moyen et al. 2017	66	0.55	16		3.05103	1.94	0.07	1.36	3.05	4.41		3.01					60	60	39	10	8				200					1050
Variscan/France	Compilation from Moyen et al. 2017	68.4	0.48	15.25		2.43002	1.28	0.05	1.38	3.54	4.57		1.64
Variscan/France	Compilation from Moyen et al. 2017	64.3	0.64	16.2		3.24903	1.98	0.06	2.97	3.41	4.4		1.13
Variscan/France	Compilation from Moyen et al. 2017	68.8	0.46	14.65		2.74503	1.03	0.04	0.64	3.59	4.81		1.73
Variscan/France	Compilation from Moyen et al. 2017	67.4	0.55	15.45		3.16803	1.63	0.05	2.63	3.52	4.26		0.9
Variscan/France	Compilation from Moyen et al. 2017	67.4	0.57	15.35		3.14103	1.33	0.05	1.97	3.79	4.13		1.57
Variscan/France	Compilation from Moyen et al. 2017	68.8	0.46	15.55		2.44802	1.29	0.04	2.52	3.47	4.16		0.95
Variscan/France	Compilation from Moyen et al. 2017	67.2	0.56	15.2		3.17703	1.76	0.06	2.06	3.14	4.56		1.94
Variscan/France	Compilation from Moyen et al. 2017	70.6	0.41	14.9		2.57403	0.99	0.05	1.82	3.11	4.69		1.3					18		54		2				135					650
Variscan/France	Compilation from Moyen et al. 2017	72	0.29	14.1		1.81802	0.84	0.02	0.84	3.06	5.23		1.36
Variscan/France	Compilation from Moyen et al. 2017	63.9	0.6	16.8		3.44703	1.72	0.06	2.16	3.24	4.91		1.76
Variscan/France	Compilation from Moyen et al. 2017	72.9	0.22	13.2		1.50302	0.64	0.03	0.39	3.05	5.17		1.43
Variscan/France	Compilation from Moyen et al. 2017	68.1	0.33	16		2.22302	1.08	0.04	2.02	3.52	4.68		1.36					42				3				200					710
Variscan/France	Compilation from Moyen et al. 2017	55.9	0.61	18.7		3.17703	1.34	0.05	4.16	4.78	6.31		4.45
Variscan/France	Compilation from Moyen et al. 2017	68.1	0.37	15.7		2.30402	0.84	0.05	1.77	3.3	5.38		1.34					32				8				560					1950
Variscan/France	Compilation from Moyen et al. 2017	66.2	0.46	15.6		2.82603	1.27	0.06	1.52	4.56	3.97		1.96
Variscan/France	Compilation from Moyen et al. 2017	68.5	0.41	14.8		2.12402	1.03	0.03	0.98	3.3	6.01		1.42					26	13			8				145					720
Variscan/France	Compilation from Moyen et al. 2017	68.4	0.41	14.9		2.36702	1.19	0.03	1.93	3.22	5.26		0.81
Variscan/France	Compilation from Moyen et al. 2017	64.6	0.71	15.7		3.44703	2.13	0.06	2.94	3.63	4.62		1.07
Variscan/France	Compilation from Moyen et al. 2017	71	0.29	14.2		1.86302	0.99	0.04	0.64	3.11	5.47		1.35					10		66		7				125					490
Variscan/France	Compilation from Moyen et al. 2017	65.8	0.74	15.25		4.00504	2.28	0.07	2.77	3.61	4.55		1.03
Variscan/France	Compilation from Moyen et al. 2017	72	0.3	13.9		1.77302	0.79	0.02	1.03	3.06	5.62		1.36
Variscan/France	Compilation from Moyen et al. 2017	70.1	0.4	14		1.99802	0.84	0.03	1.58	3.16	5.48		1.33
Variscan/France	Compilation from Moyen et al. 2017	67.4	0.53	14.85		2.59203	1.22	0.03	1.46	3.51	4.98		2.34
Variscan/France	Compilation from Moyen et al. 2017	69.2	0.5	15.2		2.38502	1.22	0.04	1.22	3.29	5.54		1.85
Variscan/France	Compilation from Moyen et al. 2017	69.3	0.44	14.75		2.53803	1.09	0.03	2.08	3.42	5.1		0.94
Variscan/France	Compilation from Moyen et al. 2017	65.2	0.69	16.6		2.69103	1.91	0.04	2.11	3.24	4.9		1.91					67	42			6				360					1500
Variscan/France	Compilation from Moyen et al. 2017	64.2	0.8	15.9		3.37503	1.78	0.06	2.76	3.41	5.04		1.23
Variscan/France	Compilation from Moyen et al. 2017	67	0.65	15.4		2.79003	1.48	0.04	2.36	3.2	4.93		1.46
Variscan/France	Compilation from Moyen et al. 2017	65.8	0.69	15.8		3.29403	1.43	0.04	2.77	3.36	4.85		1.02
Variscan/France	Compilation from Moyen et al. 2017	68.9	0.56	15		2.94303	1.24	0.05	2.08	3.27	5.1		0.92
Variscan/France	Compilation from Moyen et al. 2017	65	0.64	15.8		3.11403	1.48	0.05	2.18	3.41	5.64		1.09					45	15			3				270					800
Variscan/France	Compilation from Moyen et al. 2017	67.8	0.59	15.7		2.44802	1.58	0.04	2.47	3.56	4.95		1.07
Variscan/France	Compilation from Moyen et al. 2017	64.8	0.79	16		3.38403	1.73	0.05	3.17	3.27	4.8		1.01
Variscan/France	Compilation from Moyen et al. 2017	65.3	0.77	15.8		3.56404	1.63	0.05	2.97	3.31	5.1		1.04
Variscan/France	Compilation from Moyen et al. 2017	63.9	0.81	15.85		3.78904	1.88	0.06	3.12	3.32	5.1		0.93					56	19	46		11				215					1000
Variscan/France	Compilation from Moyen et al. 2017	65.3	0.63	15.9		3.31203	1.37	0.06	1.96	3.19	4.91		1.73
Variscan/France	Compilation from Moyen et al. 2017	66.7	0.66	14.9		3.24003	1.38	0.05	2.27	2.91	5.48		1.24
Variscan/France	Compilation from Moyen et al. 2017	67.5	0.61	15.15		2.81703	1.37	0.04	0.88	2.74	5.82		2.21
Variscan/France	Compilation from Moyen et al. 2017	71.3	0.32	14.35		2.12402	0.79	0.02	0.88	2.95	5.21		1.68
Variscan/France	Compilation from Moyen et al. 2017	62.3	0.64	17.95		3.56404	1.67	0.06	2.96	3.3	5.42		1.36					43	36	60	14	11				300					1100
Variscan/France	Compilation from Moyen et al. 2017	64.3	0.72	16.4		3.93304	2.5	0.08	3.33	3.14	3.83		1.85					39	34	34		13				145					710
Variscan/France	Compilation from Moyen et al. 2017	69.6	0.4	14.6		2.34902	1.08	0.04	1.18	3.06	5.58		1.29						20	60		9				340					680
Variscan/France	Compilation from Moyen et al. 2017	66.7	0.73	15.5		3.70804	1.67	0.06	2.21	3.09	4.61		1.95					22	24			17				240					700
Variscan/France	Compilation from Moyen et al. 2017	68.5	0.55	14.7		3.12303	1.37	0.04	0.73	3.28	5.53		2.1					38				9				300					830
Variscan/France	Compilation from Moyen et al. 2017	62.7	0.63	17.5		3.16803	1.73	0.06	2.67	3.6	6.02		1.24					33	22	35		6				270					1100
Variscan/France	Compilation from Moyen et al. 2017	68.4	0.59	15.2		2.67303	1.24	0.04	1.88	3.42	5.2		0.88					48	18			6				280					800
Variscan/France	Compilation from Moyen et al. 2017	63.3	0.8	15.8		4.00504	1.83	0.06	3.07	3.46	4.9		1.07					77	40		20	50				400					1075
Variscan/France	Compilation from Moyen et al. 2017	69	0.45	14.35		2.673	1.98	0.07	1.88	2.82	5.65		0.96					59	77	40	36	22				361					1149
Variscan/France	Compilation from Moyen et al. 2017	69.86	0.324	14.67		2.16002	1.39	0.049	0.79	3.17	5.57	0.21									10.7		46.6		237.1	252	19.5	146	15.7		1011.7		50.3																39.5
Variscan/France	Compilation from Moyen et al. 2017	65.76	0.528	14.37		3.39303	2.63	0.07	1.59	3.11	5.07	0.5									15.8		51.2		232.6	423.4	24.1	221	18		1149.1		87.3																29.3
Variscan/France	Compilation from Moyen et al. 2017	64.9	0.552	14.69		3.52804	2.5	0.073	1.63	2.98	5.11	0.46									15.4		59.1		212.3	455	25.7	218	18.3		1127.5		85.5																31.8
Variscan/France	Compilation from Moyen et al. 2017	69.99	0.34	14.26		2.23202	1.46	0.05	1.61	2.84	5.4	0.21	0.71					30.79	146.2	5.124	13.22		43.58		282.5	324.7	21.25	156.1	16.57		902.5	35.4	67.53	7.458	29.56	5.644	1.209	4.137	0.635	3.617	0.682	1.987	0.312	2.181	0.335	4.772	2.736		56.3177
Variscan/France	Compilation from Moyen et al. 2017	66	0.95	16.1		3.365	2.1	0.05	2.9	2.8	3.8	2.25	1.1
Variscan/France	Compilation from Moyen et al. 2017	64.5	0.55	17.2		2.79	1.6	0.05	2.6	2.9	4.4	0.15	2.5
Variscan/France	Compilation from Moyen et al. 2017	68.9	0.35	15.2		2.995	1.75	0.3	1.45	3.1	4.75	0.15	0.4						61		22	13																											31
Variscan/France	Compilation from Moyen et al. 2017	67.15	0.49	14.92		3.82801	1.88	0.05	2.55	3.45	4.26	0.29	0.82
Variscan/France	Compilation from Moyen et al. 2017	69.1	0.1	15.95		2.79001	2.5		1.15	2.6	4.5	0.05	1.5						64		24	17																											16
Variscan/France	Compilation from Moyen et al. 2017	67.1	0.2	15.8		3.14501	1.6	0.05	2.15	3.95	4.5		0.75						78		19	67																											26
Variscan/France	Compilation from Moyen et al. 2017	68.5	0.35	12.35		7.26504	2.35		2.55	3	3.15	0.05	0.35						64		21	15																											15
Variscan/France	Compilation from Moyen et al. 2017	65.7	0.45	14.75		4.23501	3.1	0.05	2.25	2.8	4.85	0.4	0.8						76		55	38																											20
Variscan/France	Compilation from Moyen et al. 2017	69.75	0.25	16.45		3.41001	1.5		1.2	2.9	3.1	0.25	1.2						59		19	12																											16
Variscan/France	Compilation from Moyen et al. 2017	65.25	0.8	12.9		6.59002	3.401	0.05	2.35	2.5	4	0.35	0.9						120		28	26																											16
Variscan/France	Compilation from Moyen et al. 2017	64.2	0.25	16.3		4.75002	2.95	0.05	2	2.6	4.9		1						115		26	43																											19
Variscan/France	Compilation from Moyen et al. 2017	68.35	0.5	15.05		3.21	1.95		1.8	3.101	5.05	0.251	0.7						58		31	26																											33
Variscan/France	Compilation from Moyen et al. 2017	70.1	0.3	15.3		2.66001	1.7	0.05	1.05	2.75	4.2	0.2	1.3						65		23	17																											18
Variscan/France	Compilation from Moyen et al. 2017	67.2	0.45	15.15		3.39501	1.55	0.05	2.55	3.65	4.75	0.35	1.25						49		43	20																											13
Variscan/France	Compilation from Moyen et al. 2017	68.2	0.45	15.3		2.67501	1.95	0.05	1.85	3.1	5.25		0.83		85				55	30	50		55		265	330					815
Variscan/France	Compilation from Moyen et al. 2017	67.9	0.4	15		2.68002	3.1	0.05	2.1	2.85	4.95		1.175		70				60	40	30		50		240	350					860
Variscan/France	Compilation from Moyen et al. 2017	69	0.4	15.4		2.49001	2	0.05	1.4	2.9	5.55		1.4		70				40	45	30		50		250	305					835
Variscan/France	Compilation from Moyen et al. 2017	67.35	0.4	15.9		3.28002	2.2	0.05	2.1	2.85	5.25		0.89		95				65	35	25		55		260	375					785
Variscan/France	Compilation from Moyen et al. 2017	69.9	0.4	15		2.418	1.85	0.06	1.6	2.9	5.6		0.945		95				55	55	25		50		257	323					800
Variscan/France	Compilation from Moyen et al. 2017	69.2	0.55	14.9		2.428	2.15	0.07	1.75	2.8	5.2		0.835		95				65	70	0		45		260	378					950
Variscan/France	Compilation from Moyen et al. 2017	69.9	0.4	16		1.715	1.3	0.05	1.7	3.6	4.7		0.738		100				35	60	15		35		273	302					525	33.92	66.2			6.43	1.3		0.71
Variscan/France	Compilation from Moyen et al. 2017	69.7	0.5	15.1		2.336	1.85	0.06	1.85	3	5.25		0.695		80				45	40	5		55		273	345					850
Variscan/France	Compilation from Moyen et al. 2017	72.3	0.5	13.5		2.42501	1.6	0.06	1.9	2.6	3.3		1.056		155				60	95	20		50		274	272					695
Variscan/France	Compilation from Moyen et al. 2017	68.8	0.6	14		2.60501	2	0.06	1.8	2.75	5.8		1.156		95				65	60	20		45		263	379					800
Variscan/France	Compilation from Moyen et al. 2017	69.4	0.6	14		2.42601	1.7	0.05	1.65	2.7	5.7		1.382		80				60	65	20		50		269	305					755
Variscan/France	Compilation from Moyen et al. 2017	69.4	0.6	13.9		2.42501	1.8	0.06	1.8	2.7	5.3		1.572		60				65	40	20		45		253	299					655
Variscan/France	Compilation from Moyen et al. 2017	68.7	0.5	14.2		2.56401	1.8	0.06	1.9	2.6	5.8		1.09		70				65	45	25		45		251	396					705
Variscan/France	Compilation from Moyen et al. 2017	69.1	0.65	14.1		2.87901	2	0.06	2.1	2.9	5		1.026		105				65	50	25		50		244	375					675
Variscan/France	Compilation from Moyen et al. 2017	69.7	0.6	13.9		2.56501	1.7	0.06	2	2.7	5.4		1.052		85				55	60	20		60		263	315					725
Variscan/France	Compilation from Moyen et al. 2017	69.7	0.4	15.1		2.072	1.5	0.05	1.45	2.9	5.6		0.895		80				45	45	20		55		278	322					740
Variscan/France	Compilation from Moyen et al. 2017	72	0.3	14.7		1.663	0.9	0.05	0.85	2.6	5.7		0.72		125				20	40	10		70		314	153					430
Variscan/France	Compilation from Moyen et al. 2017	69.6	0.45	14.8		2.25	1.7	0.06	1.6	2.8	5.6		0.61		115				40	40	20		55		287	298					570
Variscan/France	Compilation from Moyen et al. 2017	69.9	0.45	15		2.207	1.8	0.06	1.7	2.9	5.4		0.735		105				35	50	5		50		256	333					650
Variscan/France	Compilation from Moyen et al. 2017	69.5	0.4	15.3		2.11301	1.7	0.06	1.4	2.8	5.6		0.805		105				30	65	15		-55		282	339					930	37.63	75.46			6.91	1.2		0.66					2.7	0.29
Variscan/France	Compilation from Moyen et al. 2017	69.7	0.45	14.8		2.158	1.65	0.05	1.7	2.8	5		0.912		70				30	60	0		50		232	347					375
Variscan/France	Compilation from Moyen et al. 2017	68.8	0.55	14.7		2.52001	2.05	0.06	1.9	3	4.6		0.96		100				30	40	10		50		246	359					780	32.83	60.84			6.49	1.2		0.7					2.75	0.26
Variscan/France	Compilation from Moyen et al. 2017	71.5	0.5	13.7		2.78901	1.9	0.04	1.3	2.3	5.55		1.066		100				55	40	15		85		365	275					455
Variscan/France	Compilation from Moyen et al. 2017	71.5	0.45	13.7		2.60801	1.7	0.03	1.5	2.6	5.45		0.95		105				55	50	20		105		390	305					470
Variscan/France	Compilation from Moyen et al. 2017	71.6	0.35	13.3		2.30101	1.3	0.04	1.3	2.7	5.35		0.87		100				40	50	15		55		395	250					500
Variscan/France	Compilation from Moyen et al. 2017	69.6	0.45	13.9		2.70501	1.9	0.05	2	3.1	5.45		0.884		75				60	55	20		90		355	400					665
Variscan/France	Compilation from Moyen et al. 2017	65.25	0.8	12.9		6.59002	3.4	0.05	2.35	2.5	4	0.35	0.9
Variscan/France	Compilation from Moyen et al. 2017	69.1	0.1	15.95		2.79001	2.5		1.15	2.4	4.8	0.05	1.5
Variscan/France	Compilation from Moyen et al. 2017	68.9	0.35	15.2		2.995	1.75	0.05	1.45	3.1	4.75	0.15	0.65
Variscan/France	Compilation from Moyen et al. 2017	67.25	0.4	15.1		3.16501	3	0.05	1.8	2.9	5	0.6	1.35					35	75	36	13		60		252	393	18				1050																		38
Variscan/France	Compilation from Moyen et al. 2017	69.9	0.35	14.8		2.55501	2.75	0.05	1.95	2.8	4.5	0.35	0.7					10	50	18	7		45		240	302					660																		43
Variscan/France	Compilation from Moyen et al. 2017	69.15	0.45	13.9		3.06001	1.85	0.05	1.5	3	4.75	0.5	1.5					11	60	27	26		65		233	335	14				840																		42
Variscan/France	Compilation from Moyen et al. 2017	69.3	0.45	14.1		2.95501	2.7	0.05	1.45	2.4	4.7	0.15	1.5					11	60	22	12		35		231	273	16				750																		29
Variscan/France	Compilation from Moyen et al. 2017	69.4	0.5	14.15		2.69001	2.4	0.05	1.6	2.9	5	0.3	1.15					35	50	29	13		45		247	372					800																		38
Variscan/France	Compilation from Moyen et al. 2017	69.5	0.45	14.35		2.51501	1.75	0.05	1.95	3.1	4.6	0.25	0.85					35	45	29	10		50		247	310	12				740																		35
Variscan/France	Compilation from Moyen et al. 2017	72	0.4	13.3		2.07	1.4	0.05	1.7	2.7	4.5	0.25	1.25					32	45	49	10		55		254	265	20				560																		44
Variscan/France	Compilation from Moyen et al. 2017	69	0.5	14.45		2.72501	1.8	0.05	1.95	3	4.7	0.3	1.2					39	50	35	11		50		238	351					865																		20
Variscan/France	Compilation from Moyen et al. 2017	69.25	0.5	14.6		2.56001	1.55	0.05	2	3.05	5	0.35	0.9					33	50	49	14		60		239	375					770																		35
Variscan/France	Compilation from Moyen et al. 2017	69.75	0.5	13.75		2.89501	1.7	0.05	1.8	2.8	5.25	0.3	0.95					32	45	40	11		45								890																		34
Variscan/France	Compilation from Moyen et al. 2017	68.3	0.55	16.6		2.74001	1.4	0.0341523	1.95	2.9	4.65	0.25	0.5					43	68	46	19	7	58		248	281	24				886													2					51
Variscan/France	Compilation from Moyen et al. 2017	68.3	0.55	16.9		2.65001	1.45	0.0295057	2.1	2.95	4.3	0.25	0.35					34	57	44	11	4	32		241	299					752																		45
Variscan/France	Compilation from Moyen et al. 2017	67.8	0.55	16.65		2.71001	1.5	0.0323711	1.95	2.9	4.55	0.25	0.9					39	59	36	11	21	48		240	326					882																		43
Variscan/France	Compilation from Moyen et al. 2017	67.3	0.55	16.25		2.84501	1.5	0.0306674	2.3	2.9	4.7	0.25	0.95					40	64	42	15	3	45		244	350	10				921																		350
Variscan/France	Compilation from Moyen et al. 2017	67.2	0.5	16.9		3.09501	2	0.0323711	2	2.8	4.75	0.25	0.95					53	79	41	20	4	67		246	303	13				855													2					53
Variscan/France	Compilation from Moyen et al. 2017	67.8	0.5	17.15		2.89001	1.75	0.03392	2.4	3.05	4.1	0.25	0.65					43	64	43	16	5	62		237	300	10				790																		55
Variscan/France	Compilation from Moyen et al. 2017	68.1	0.5	16.05		2.87502	1.5	0.0366305	1.9	2.9	4.5	0.25	1.1					38	53	35	13	4	60		240	260	12				670													2					174
Variscan/France	Compilation from Moyen et al. 2017	68.6	0.5	16.2		2.84501	1.45	0.0319839	1.95	2.85	4.8	0.25	1.15					40	66	41	29	3	51		248	298	21				971													3					48
Variscan/France	Compilation from Moyen et al. 2017	69.4	0.5	15.45		2.65001	1.3	0.0309772	2.35	2.95	4.3	0.2	0.2					36	49	34	15	3	55		211	281	26				830													2					48
Variscan/France	Compilation from Moyen et al. 2017	65.4	0.5	17.35		3.39001	2.1	0.0341523	2.35	2.75	4.5	0.2	0.45					45	73	27	14	4	37		237	343					966																		34
Variscan/France	Compilation from Moyen et al. 2017	70	0.5	14.05		2.94501	2.3	0.0259434	1.9	2.7	4.5	0	1					35	61	64	9		34		254	335					880																		39
Variscan/France	Compilation from Moyen et al. 2017	68	0.35	15.25		2.86501	2.5	0.1	2.1	2.8	4.8	0.4	1
Variscan/France	Compilation from Moyen et al. 2017	68.2	0.75	14.65		2.90501	2.6	0.05	2.2	2.6	4.5	0.7	1.1
Variscan/France	Compilation from Moyen et al. 2017	67.75	0.55	15.05		2.645	3.1	0.021684	2.35	2.75	4.6	0.7	0.8					25	37	6	6		22		248.8	324					860																		30
Variscan/France	Compilation from Moyen et al. 2017	66.45	0.6	16		3.24501	2.1	0.0340749	2.15	2.55	5	0.45	1.1					60	60	48	17	21	65								1600																		34
Variscan/France	Compilation from Moyen et al. 2017	67	0.55	15.2		3.31001	2.55	0.0282667	1.95	2.55	5.3	0.45	0.75					30	38	5	10	19	42		241	349					1060																		33
Variscan/France	Compilation from Moyen et al. 2017	65.7	0.35	16.45		4.47502	1.95	0.0309772	2	2.55	4.5	0.6	0.5					40	68	18	14	8	58								930																		39
Variscan/France	Compilation from Moyen et al. 2017	67.3	0.55	16.6		3.19001	1.75	0.0266404	2.4	2.75	4.7	0.3	0.95					49	71	37	16		34		216	310					1045																		34
Variscan/France	Compilation from Moyen et al. 2017	67.5	0.5	16.8		3.19502	1.45	0.0273373	1.3	2.6	5.3	0.25	1.2					49	54	33	19	18	43		267	218					1030																		52
Variscan/France	Compilation from Moyen et al. 2017	65.1	0.8	16.45		3.91002	1.7	0.0267952	1.9	2.7	5	0.25	1.1					53	34	21	9	7	28		230	312					1460																		39
Variscan/France	Compilation from Moyen et al. 2017	65.8	0.8	15.8		4.05002	2.2	0.0329907	1.95	2.65	4.7	0.25	0.65					64	89	21	21	13	53		223	288					1110																		30
Variscan/France	Compilation from Moyen et al. 2017	63.5	4.1	15.55		4.77502	2.5	0.05	1.85	3.7	5	0.25	2												183	380																							84
Variscan/France	Compilation from Moyen et al. 2017	59.3	1.2	16.9		5.81002	3	0.1	3.95	3.2	5	0.4	1.4
Variscan/France	Compilation from Moyen et al. 2017	69.9	0.53	13.75			2.2	0.06	2.14	2.78	3.9	0.28	1.38		60			53	90	8	18	3	62		225	350	26.7	272	20.6		590	58	120.5	13.6	52.5	8.72	1.39	6.85	0.95	5.07	0.9	2.86	0.4	2.84	0.31	7.6	16.6		35
Variscan/France	Compilation from Moyen et al. 2017	58.6	1.06	14.35			4.03	0.1	4.29	2.43	5.48	0.76	1.76		90			111	170	17	28	6	91		315	467	30	413	21.5		2170	57	123	15.9	68.1	12.25	1.85	7.57	1.09	5.46	0.94	2.86	0.5	2.49	0.41	11.5	1.1		52
Variscan/France	Compilation from Moyen et al. 2017	60.1	0.87	16.65			2.66	0.06	3.79	3.09	5.33	0.31	0.61		70			77	50	13	22	14	65		185	509	14.2	289	11		1630	65.4	123.5	13	48	7.94	1.35	4.65	0.62	3.12	0.5	1.24	0.13	1.12	0.15	7.3	0.7		29
Variscan/France	Compilation from Moyen et al. 2017	66.2	0.59	14.85			2.62	0.07	1.28	3.05	4.77	0.37	2.56		80			63	100	8	20	17	49		204	445	22	280	17.4		1285	54	100.5	11.4	43.9	7.53	1.54	5.9	0.85	4.06	0.75	1.98	0.28	1.88	0.23	7.7	1.4		24
Variscan/France	Compilation from Moyen et al. 2017	65.3	0.69	14.55			2.1	0.05	2.12	3.03	6.01	0.31	1.42		40			59	50	10	17	10	44		261	378	31.7	250	23.4		1105	48	107	13.65	53.2	10	1.5	8.55	1.12	5.94	1.02	3.14	0.55	2.91	0.47	6.2	2.4		34
Variscan/France	Compilation from Moyen et al. 2017	70.5	0.3	15.45		2.195	1.4	0.05	1.6	3.1	3.55	0.25
Variscan/France	Compilation from Moyen et al. 2017	68.05	0.62	15.6		4.19404	1.66	0.06	4.54	3.22	3.9	0.23			51			63	49	11	31				181	199	21.5	151	13.8		565	32.2	74.1	8.6	38	6.6	1	5.9	0.8	4.8	0.8	2.2	0.4	2.5	0.3	4	1.4
Variscan/France	Compilation from Moyen et al. 2017	68.2	0.75	15.3		3.99502	2.8		1.6	3.05	3.5	0.2
Variscan/France	Compilation from Moyen et al. 2017	67.95	0.6	14.35		4.97003	2.35		1.95	3	3.5	0.1
Variscan/France	Compilation from Moyen et al. 2017	69.7	0.5	16.2		2.62901	1.3	0.03	1.6	3.8	4.2		0.5
Variscan/France	Compilation from Moyen et al. 2017	70.8	0.35	16.2		1.90001	0.85		1	3.35	4.25	0.15	0.85
Variscan/France	Compilation from Moyen et al. 2017	63.93	0.83	18.23		6.29106	2.37	0.11	0.92	2.42	4.18	0.14													206	153					557
Variscan/France	Compilation from Moyen et al. 2017	65.32	0.07	16.97		3.66304	2.31	0.07	2.69	3.89	4.02	0.29													256	378					626
Variscan/France	Compilation from Moyen et al. 2017	68.9	0.71	15.93		3.31203	1.05	0.05	1.53	3.82	4.39	0.4													192	193					692
Variscan/France	Compilation from Moyen et al. 2017	70.94	0.26	14.36		1.62902	0.76	0.02	1.01	3.23	5.06	0.25						13	13		3	15	27		145	244	14.5	109	5		686	19	37		20		1			3.3				0.9					37
Variscan/France	Compilation from Moyen et al. 2017	68.79	0.62	15.39		2.99703	1.13	0.02	1.18	3.5	5.3	0.24						46	32		14	20	59		183	273	17.4	143	11.7		743	29	57		30		1.2			4				1					40
Variscan/France	Compilation from Moyen et al. 2017	71.11	0.25	14.88		1.22401	0.61	0.01	1.19	4.11	3.87	0.15						22	24		5	18	37		143	224	3.2	83	9.5		380	18	36		12		0.8			0.8				0.3					32
Variscan/France	Compilation from Moyen et al. 2017	72.7	0.15	14.92		0.774008	0.31	0.01	0.42	3.65	5.83	0.17						10	14		5	17	19		194	181	5.8	43	7		426	8	17		8		0.8			1.4				0.4					38
Variscan/France	Compilation from Moyen et al. 2017	72.07	0.21	14.51		1.09801	0.47	0.01	0.79	3.43	4.99	0.16						17	10		5	19	32		169	265	7.1	87	7.4		582	19	38		17		0.8			1.4				0.5					36
Variscan/France	Compilation from Moyen et al. 2017	72.31	0.359	13.45		1.57502	0.69	0.021	0.65	2.73	5.35	0.12			27.5			18.1	7.808	3.636	2.54		32.046		160	376	6.16	210	8.19		1305	74.8	145				1.41			1.4				0.407					33.9
Variscan/France	Compilation from Moyen et al. 2017	68.17	0.65	14.83		3.47403	1.08	0.05	1.86	3.31	4.3	0.28			56.9			35.6	12.9		10.5	4.83	56.7		193.3	204.5	23.4	201	14.1		676.4		76.2				1.14			4.43				1.71					24.6
Variscan/France	Compilation from Moyen et al. 2017	70.94	0.256	14.36		1.62902	0.76	0.016	1.01	3.23	5.06	0.25			106			13.386	12.96	3.42	2.5344	2.62	26.695		145.1	244	14.5	109	5.03		686	18.525	37.145				1.01			3.3312				0.85248					36.5
Variscan/France	Compilation from Moyen et al. 2017	68.79	0.623	15.39		2.99703	1.13	0.019	1.18	3.5	5.3	0.24			93.7			45.881	32.24	8.757	13.761	2.5	58.615		183.1	273	17.4	145	11.7		743	29.07	56.62				1.24			4.0416				0.9984					40.2
Variscan/France	Compilation from Moyen et al. 2017	70.32	0.454	14.82		2.42102	0.97	0.026	1.18	2.89	4.67	0.18			51.3			38.218	25.84	6.39	12.573	6.87	49.495		148.4	217	15.1	132	10.1		771	25.27	52.44				1.2			3.0528				1.008					36.1
Variscan/France	Compilation from Moyen et al. 2017	71.11	0.245	14.88		1.22401	0.61	0.011	1.19	4.11	3.87	0.15			26.8			21.7	23.52	2.853	5.39		36.848		142.8	224	3.2	80	9.46		380	18	35.9				0.758			0.826				0.279					31.7
Variscan/France	Compilation from Moyen et al. 2017	71.35	0.322	14.51		2.12402	1.2	0.021	1.04	3.02	4.33	0.23			52			26.3	35.92	5.391	14.4	5.24	63.602		171	191	8.07	114	11.8		421	21.3	42.2				0.72			1.49				0.622					31.1
Variscan/France	Compilation from Moyen et al. 2017	66.56	0.63	15.49		3.03303	1.25	0.031	1.63	2.86	4.92	0.38			52.2			48.9	16.1	1.78	9.2	6.89	61.8		167	418.2	19.7	244	10.7		1233		97.9				1.4			3.68				1.59					30.1
Variscan/France	Compilation from Moyen et al. 2017	71.59	0.188	14.53		1.17001	0.48	0.022	0.89	3.26	5.39	0.2			27.2				8.76		5	0.102	37.8		182.7	170.3	9.8	70	9.9		550.4		29.1				0.858			1.47				0.613					38.3
Variscan/France	Compilation from Moyen et al. 2017	67.18	0.54	15.81		3.69004	1.49	0.045	1.24	3.01	3.79	0.18			132			43.4	73.2	5.85	22.3	32.2	88		190	183	16.3	151	15.8		518		75				1.31			2.79									31.9
Variscan/France	Compilation from Moyen et al. 2017	68.89	0.282	15.12		3.06903	0.96	0.17	1.8	3.81	3.82	0.13			48.6			22.019	10.8	7.587	5.9202		43.035		124.4	237	22.6	127	8.34		576.65	28.595	55.575				1.11			3.024				3.4752					42.4
Variscan/France	Compilation from Moyen et al. 2017	68.54	0.025	15.21		4.52705	0.54	0.948	1.73	3.59	2.8	0.12			23.2			5.0537	9.12	6.165	2.6631	3.3	16.055		63.1	217	73.7	118	1.34		494	28.025	54.055				1.02			8.064				12.96					38.6
Variscan/France	Compilation from Moyen et al. 2017	72.06	0.131	14.21		0.603006	0.3	0.008	0.55	3.23	6.65	0.188			52.3			14.3	8.59	2.97	3.54		19.3		207.4	217	3.49	50	5.67		785	11	24.6				1.12			0.981				0.301					46.3
Variscan/France	Compilation from Moyen et al. 2017	69.93	0.048	14.81		0.270003	0.2	0.012	0.64	3.83	9.47	0.34									3.1		10.9		221.9	386.8	9	59	4.7		2114		26.9																52.4
Variscan/France	Compilation from Moyen et al. 2017	67.6	0.442	14.81		2.05202	0.87	0.025	1.01	4.68	4.39	0.15									11.4		46		187.9	126.6	9.7	125	16.7		385.6		81.3																37.8
Variscan/France	Compilation from Moyen et al. 2017	71.8	0.232	14.03		1.30501	0.61	0.02	0.93	3.08	5.33	0.221			62.8			21.5	3.99	3.86	-1.27		33.2		176.8	238	10.2	158	8.75		924	42.1	84.8				1.46			2.98				0.58					41
Variscan/France	Compilation from Moyen et al. 2017	71.8	0.241	14.03		1.30501	0.52	0.02	0.93	2.9	5.33	0.249			77			17.6	6.1	3.7	4.2	4	32.1		177	226	8.84	158	8.12		797	36.4	74.3				1.3			2.33				0.44					41
Variscan/France	Compilation from Moyen et al. 2017	70.49	0.415	14.89		2.49302	1.11	0.021	1.19	3.38	4.29	0.21			82.2			33.271	25.76	7.011	12.474	6.71	47.31		146.3	252	16.2	150	8.21		686	28.975	57.95				1.14			3.7152				0.8448					36.3
Variscan/France	Compilation from Moyen et al. 2017	67.23	0.528	15.63		3.99604	1.9	0.04	0.51	1.93	4.83	0.15			75.3			66.348	63.12	12.51	19.404	9.4	84.93		193.2	166	13.1	153	13.2		903.45	32.395	62.225							2.6592				0.92544					32.7
Variscan/France	Compilation from Moyen et al. 2017	69.02	0.6	14.62		3.05103	1	0.038	1.3	3.04	5.56	0.3			57.6			32	9.02		4.8	5.6	57.7		211.7	203.5	28.4	226	15.1		797.3		101.5				1.14			4.83				1.9					28.9
Variscan/France	Compilation from Moyen et al. 2017	70.32	0.47	14.96		2.42102	0.71	0.022	0.92	2.48	5.61	0.4			55.3			19.5	29.9	7.85	9.1	8.43	76		271	120	15.2	174	14.5		451		91				1			2.73									32.1
Variscan/France	Compilation from Moyen et al. 2017	68.6	0.294	15.23		2.88903	1.25	0.095	1.78	3.3	3.09	0.217			102			23.2	6.2	7.8	5.3		53.4		113	204	26.3	148	7.96		389	29.7	63.8				1.03			3.9				3.33					30.7
Variscan/France	Compilation from Moyen et al. 2017	69.44	0.252	15.21		2.71803	0.87	0.141	1.83	3.51	3.65	0.163			74			19.2	7.3	6.9	6.2		43.1		122	230	25.4	135	7.08		497	27.6	59.8				1.1			3.56				4.11					39
Variscan/France	Compilation from Moyen et al. 2017	71.04	0.176	15.06		1.26901	0.55	0.028	0.95	3.13	6.28	0.203			84			17.8	15	4	7.2	5	40.9		163	270	6.99	89	4.72		1055	22.2	46.2				1.22			1.4				0.78					58.4
Variscan/France	Compilation from Moyen et al. 2017	66.49	0.5	15.29		3.33003	1.52	0.062	1.56	3.77	3.8	0.195			101			51.4	31	10	16	4	113		160	219	16.6	372	12.9		433	91.6	195				1.28			4.43				1.13					44.6
Variscan/France	Compilation from Moyen et al. 2017	66.93	0.48	15.54		3.30303	1.49	0.065	1.66	3.84	3.85	0.223			112			49.6	27	10	16	5	122		159	233	18.6	286	12		439	74.3	159				1.24			4.12				1.61					41.1
Variscan/France	Compilation from Moyen et al. 2017	64.57	0.69	16.2		4.63505	2.06	0.092	1.78	4.25	4.11	0.218			92			69	43	16	22	7	153		194	225	16.7	366	17.2		398	89.3	197				1.23			4.53				1.19					34.3
Variscan/France	Compilation from Moyen et al. 2017	66.8	0.46	15.78		3.42003	1.53	0.083	1.44	3.74	4.69	0.239			76			44.9	35	11	16	8	97		176	239	19.4	269	12.4		643	67.9	143				1.21			4.33				1.84					43
Variscan/France	Compilation from Moyen et al. 2017	71.44	0.299	14.12		1.43101	0.63	0.017	0.76	2.88	5.97	0.227			101			18.2	8.6	4.6	6.5	10	46.5		199	246	8.16	159	8.38		947	49.9	103				1.55			2.65				0.47					45.9
Variscan/France	Compilation from Moyen et al. 2017	71.59	0.345	14.24		1.33201	0.63	0.018	0.77	3.58	5.96	0.242			86			17.8	8	3.4	3.4	25	64.6		196	247	7.09	160	7.54		940	43.4	91.5				1.52			2.26				0.32					46.6
Variscan/France	Compilation from Moyen et al. 2017	71.09	0.305	14.49		1.88102	1.14	0.041	0.87	3.17	4.82	0.248			123			15.2	16	5.3	10	18	62.5		170	198	7.39	113	6.04		676	27.8	55.5				1.06			1.83				0.58					37.5
Variscan/France	Compilation from Moyen et al. 2017	71.75	0.293	13.94		1.32301	0.65	0.021	0.96	3.36	5.4	0.29			95			14.8	16	4.1	9.3	36	78.4		187	212	12	137	6.7		771	39.7	80.3				1.26			2.86				0.95					40.1
Variscan/France	Compilation from Moyen et al. 2017	70.96	0.31	14.29		1.51202	0.67	0.021	0.97	3.31	5.66	0.256			109			22.4	7.1	4.5	6.6	48	101		190	222	9.1	165	8.49		803	42.6	85.1				1.43			2.48				0.39					40.2
Variscan/France	Compilation from Moyen et al. 2017	72.34	0.273	14.38		1.56602	0.59	0.024	0.98	3.25	5.13	0.204			128			21.4	10	4.9	4.6	48	93		182	218	7.13	178	8.58		733	40.5	81.5				1.33			2.17				0.28					36
Variscan/France	Compilation from Moyen et al. 2017	63.09	0.85	16.83		4.52705	1.87	0.037	1	2.97	4.82	0.15			88.9			53.156	68.72	13.23	11.286		150.1		289.4	186	18.2	167	29.9		612.75	42.085	81.035				1.25			3.5424				1.1712					35.1
Variscan/France	Compilation from Moyen et al. 2017	68.32	0.619	15.24		3.15003	1.25	0.025	1.09	3.28	4.31	0.13			33.6			55.872	32.72	8.775	15.048	8.44	47.405		156.1	178	31.4	185	12		763	39.045	83.695				1.41			4.896				2.0256					28
Variscan/France	Compilation from Moyen et al. 2017	69.13	0.48	15.17		2.67303	1.14	0.025	0.94	3.14	4.55	0.12			34.6			43.359	28.96	7.929	11.682	6.24	37.525		165.3	167	27	154	11.1		845	29.64	64.22				1.22			4.176				1.7856					30.5
Variscan/France	Compilation from Moyen et al. 2017	66.06	0.279	16.58		1.64702	0.76	0.02	0.83	2.93	7.73	0.198			90			21.6	16	5.2	7.8	5	39.1		200	287	7.15	77	4.49		869	15.8	35.4				1.13			1.69				0.52					61.7
Variscan/France	Compilation from Moyen et al. 2017	66.54	0.7	15.67		4.17604	1.75	0.053	1.28	2.67	4.11	0.366			123			49.8	42	13	23	21	93		170	227	29.9	191	9.85		662	35.9	80.8				1.06			6.67				1.83					29.1
Variscan/France	Compilation from Moyen et al. 2017	66.43	0.46	16.09		3.11403	1.45	0.05	1.66	2.95	4.12	0.609			118			34.5	24	8.4	13	8	70.5		153	256	42.5	161	6.59		741	27.4	64				1.15			8.78				2.61					33.1
Variscan/France	Compilation from Moyen et al. 2017	67.15	0.51	15.67		3.28503	1.43	0.042	1.54	3.09	3.93	0.361			104			43.9	29	9.4	15	9	76.8		156	259	26.4	167	7.57		662	32.7	71.9				1.14			5.92				1.5					32.8
Variscan/France	Compilation from Moyen et al. 2017	68.9	0.52	14.74		2.70903	1.04	0.024	1.44	3.12	4.81	0.412			85			44.1	27	8.4	14	6	66.4		169	283	23.7	157	7.9		837	24.1	56.1				1.18			5.1				1.37					38.7
Variscan/France	Compilation from Moyen et al. 2017	67.01	0.526	15.54		2.44802	0.99	0.015	1.56	3.87	4.32	0.14			42.8			32.98	20.32	7.479	6.0786		62.985		183.9	325	16.2	152	14.2		733.4	35.53	70.11				1.43			3.4464				0.94464					37.7
Variscan/France	Compilation from Moyen et al. 2017	67.47	0.489	15.69		2.59203	1.28	0.023	1.33	3.89	3.24	0.12			62			29.294	23.2	7.272	6.4647		70.11		150.5	291	13.7	160	13.6		456.95	33.82	66.595				1.25			3.0432				0.82848					29.5
Variscan/France	Compilation from Moyen et al. 2017	67.45	0.56	15.82		2.37602	0.92	0.021	1.62	4.11	4.08	0.12			45.6			29.1	13.6	10.35	5.7321		60.23		155.5	287	13.9	203	12.8		738.15	50.35	93.86				1.5			3.0048				0.73824					35.9
Variscan/France	Compilation from Moyen et al. 2017	68.1	0.5	15.86		1.89902	0.66	0.021	1.71	4.21	4.54	0.15			40			25.511	11.52	8.667	3.4848		49.59		156.8	313	12.2	163	11.3		804.65	38.19	70.965				1.54			2.5152				0.8832					44.2
Variscan/France	Compilation from Moyen et al. 2017	71.37	0.34	14.32		1.68302	0.72	0.024	1.12	3.05	5.18	0.46			56.8			19.7	13.8	4.34	3.99		32.5		188.4	181	29.4	154	10.8		778	33.6	69				1.21			6.07				2.59					35.9
Variscan/France	Compilation from Moyen et al. 2017	70.84	0.422	14.98		2.21402	0.86	0.025	1.65	3.05	5.18	0.48			43.6			11.7	32	3.85	6.9		67		209	272	24.9	192	13.9		872		105				1.23			3.44				0.54					42.5
Variscan/France	Compilation from Moyen et al. 2017	67.18	0.045	18.16		1.17001	0.61	0.02	0.74	2.78	7.68	0.51			68.9				5.8	2.097	0.522	0.342	19.11		302.6	186	25.3	33	5.15		947	9.4	20.5				0.894			4.19				1.81					52.2
Variscan/France	Compilation from Moyen et al. 2017	67.52	0.06	17.49		0.720007	0.33	0.014	0.58	3.18	8.62	0.36			41.9				6.944	0.4959		0.734	14.504		302.5	221	12.8	23.8	3.18		1062	5.62	13.4				1.01			2.39				1.05					59.5
Variscan/France	Compilation from Moyen et al. 2017	72.74	0.207	14.54		1.10701	0.52	0.01	0.62	3.57	5.09	0.25			35.4			11.4	17.2	3.663	5.63	0.382	29.008		177.6	177	15.7	62	8.36		474	17.9	37.5				0.762			3.47				0.849					30.4
Variscan/France	Compilation from Moyen et al. 2017	72.7	0.148	14.92		0.774008	0.31	0.007	0.42	3.65	5.83	0.17			54.2			10.32	14.16	1.395	4.8	0.744	18.816		194.4	181	5.77	38.4	6.98		426	8.32	17.2				0.811			1.39				0.368					37.8
Variscan/France	Compilation from Moyen et al. 2017	70.55	0.252	15.11		1.08001	0.4	0.012	0.56	2.44	8.27	0.31			15			12.6	12.72	3.006	4	1.91	29.792		267.5	188	21.8	76	8.54		1048	10.4	22				1.06			3.38				1.35					53.7
Variscan/France	Compilation from Moyen et al. 2017	72.07	0.206	14.51		1.09801	0.47	0.01	0.79	3.43	4.99	0.16			10.8			17.2	9.76	3.141	4.75	0.711	32.144		169.4	265	7.1	86	7.41		582	19.2	38.3				0.752			1.42				0.489					35.9
Variscan/France	Compilation from Moyen et al. 2017	68.15	0.48	15.97		2.52003	1.04	0.021	1.61	4.3	3.03	0.13			21.9			39.1	24.32	6.327	9.89	0.222	75.656		171.8	264	11.7	145	18.1		268	39.5	78.4				0.757			2.7				0.587					28.9
Variscan/France	Compilation from Moyen et al. 2017	70.39	0.342	15.27		1.83602	0.74	0.016	1.21	3.65	4.55	0.16			16.6			28.7	17.36	5.076	7.36	0.531	54.684		191.1	240	11.8	128	13.2		531	33.1	61.8				0.694			2.7				0.664					36.4
Variscan/France	Compilation from Moyen et al. 2017	71.51	0.327	14.95		1.75502	0.74	0.015	1.11	3.49	4.78	0.17			13.7			27.9	16.56	5.184	6.15	1.68	49.98		190.2	225	11.2	131	12		543	25.3	51				0.693			2.36				0.707					37.4
Variscan/France	Compilation from Moyen et al. 2017	69.75	0.6	15.95		2.18001	1.3		1.1	3.2	4.6	0.2	1.05						14		8	3	61		192	173
Variscan/France	Compilation from Moyen et al. 2017	69.1	0.85	14.2		3.68002	1.15		1.8	2.95	4.8	0.25	0.45						25		11	13	95		192	191
Variscan/France	Compilation from Moyen et al. 2017	70.8	0.35	16.2		1.90001	0.85		1	3.35	4.25	0.15	0.85
Variscan/France	Compilation from Moyen et al. 2017	68	0.55	16.45		2.92501	1.85		1.95	3.4	4.2	0.2	0.75						34		14.5	7	91		154	237
Variscan/France	Compilation from Moyen et al. 2017	63.92	0.83	18.23		6.28967	2.37	0.109	0.92	2.42	4.18	0.143						113	112		49		123		206	152	19.3	201	20.4		557	42	85		36
Variscan/France	Compilation from Moyen et al. 2017	70.37	0.597	15.57		2.71743	0.8	0.055	1.1	2.65	5.51	0.421						24	29		12		80		315	88	24.3	335	23.9		479	62	152		80
Variscan/France	Compilation from Moyen et al. 2017	68.63	0.533	15.75		3.04136	1.32	0.055	1.75	3.73	4.54	0.24						47	34		16		66		186	276	17.8	176	15.8		729	36	73		32
Variscan/France	Compilation from Moyen et al. 2017	69.99	0.6	15.47		3.41028	1.34	0.04	1.47	3.46	4.16	0.189						68	55		22		75		166	192	25.7	170	15.2		644	27	53		24
Variscan/France	Compilation from Moyen et al. 2017	68.44	0.695	15.55		3.35629	1.27	0.066	1.72	3.39	5.1	0.36						43	38		13		90		253	194	20.5	329	16.5		734	74	163		73
Variscan/France	Compilation from Moyen et al. 2017	72.8	0.301	14.37		2.19554	0.75	0.056	1.03	3	4.96	0.269						31	43		14		53		136	160	32.2	111	9.2		616	5.3	11		5.06
Variscan/France	Compilation from Moyen et al. 2017	72.71	0.244	14.91		1.4397	0.47	0.034	1.48	3.83	4.38	0.133						21	47		15		28		112	294	12.3	81	8.8		752	13	27		12
Variscan/France	Compilation from Moyen et al. 2017	69.43	0.416	16.51		2.18654	1.06	0.057	2.24	4.26	3.83	0.19						44	30		9		63		142	896	11.9	174	8.9		1217	44.8	87.5		36.43
Variscan/France	Compilation from Moyen et al. 2017	70.1	0.431	15.95		2.17754	0.99	0.051	1.94	3.94	4.05	0.171						33	26		9		59		158	534	13.9	160	12.4		827	30.4	62.5		22.85
Variscan/France	Compilation from Moyen et al. 2017	72.8	0.301	14.37		2.19602	0.75	0.056	1.03	3	4.96	0.269						31	43		14	3	53		136	160	32.2	111	9.2		616	5.3	11		5.06														38
Variscan/France	Compilation from Moyen et al. 2017	68.21	0.639	16.21		4.41904	2.26	0.078	0.95	2.57	3.74	0.187						79	80		33	15	89		164	176	32.5	210	15		692	35	69		30														25
Variscan/France	Compilation from Moyen et al. 2017	66.35	0.554	17.78		3.89704	1.49	0.068	1.15	2.98	5.62	0.155						71	61		23	16	78		178	237	16.6	154	14.3		885	39	73		31														45
Variscan/France	Compilation from Moyen et al. 2017	72.71	0.244	14.91		1.44001	0.47	0.034	1.48	3.83	4.38	0.133						21	47		15	2	28		112	294	12.3	81	8.8		752	13	27		12														35
Variscan/France	Compilation from Moyen et al. 2017	69.81	0.508	15.71		2.81703	1.14	0.051	1.41	3.8	4.3	0.137						42	40		17	3	59		212	240	40.8	181	16.8		1145	37	75		34														30
Variscan/France	Compilation from Moyen et al. 2017	71.49	0.376	15.2		2.42102	1.07	0.053	1.08	3.65	4.4	0.15						39	51		17	7	60		170	214	24.1	155	13		652	33	68		29														39
Variscan/France	Compilation from Moyen et al. 2017	66.52	0.715	16.68		5.39105	2.41	0.093	0.65	2.09	4.45	0.154						115	114		54	22	200		276	131	32.2	187	20		549	24	51		23														42
Variscan/France	Compilation from Moyen et al. 2017	72.31	0.292	15.12		2.03402	0.86	0.046	0.91	3.4	4.71	0.153						30	33		15	7	48		192	224	18.6	129	10.6		696	20	44		19														37
Variscan/France	Compilation from Moyen et al. 2017	69.62	0.488	15.63		2.88903	1.23	0.042	1.33	3.7	4.12	0.297						44	39		16	7	82		186	177	21.3	169	15.7		489	27	55		24														35
Variscan/France	Compilation from Moyen et al. 2017	72.27	0.419	14.84		2.21402	0.68	0.033	0.76	2.93	5.56	0.352						21	21		11	3	64		290	98	20.7	198	21.4		508	34	77		35														29
Variscan/France	Compilation from Moyen et al. 2017	71.9	0.348	15.49		2.10602	0.89	0.037	1.23	3.16	4.8	0.254						33	56		21	8	47		153	242	20	142	8.3		862	24	51		22														41
Variscan/France	Compilation from Moyen et al. 2017	69.9	0.507	15.48		2.49302	1.22	0.037	1.45	3.43	5.07	0.372						40	32		13	6	182		226	262	15.9	271	15.8		923	53	110		48														35
Variscan/France	Compilation from Moyen et al. 2017	69.91	0.515	15.67		3.18603	1.21	0.061	2	4.08	3	0.228						53	32		13	6	83		218	153	46.2	201	17.8		303	28	57		27														24
Variscan/France	Compilation from Moyen et al. 2017	72.23	0.52	14.33		2.55603	0.99	0.033	0.99	2.65	5.39	0.132						52	40		16	3	61		182	392	11.2	197	10		1296	32	64		28														32
Variscan/France	Compilation from Moyen et al. 2017	70.61	0.54	15.15		2.46602	0.79	0.036	1.03	3.07	5.4	0.361						27	23		9	7	77		298	108	22.2	289	20.8		480	52	152		77.8														29
Variscan/France	Compilation from Moyen et al. 2017	71.59	0.569	14.51		2.79003	0.94	0.033	1.19	3.43	5.09	0.156						42	40		16	12	78		219	152	9.4	137	18.2		498	23	44		20														40
Variscan/France	Compilation from Moyen et al. 2017	63.92	0.83	18.23		6.29106	2.37	0.109	0.92	2.42	4.18	0.143						113	112		49	20	123		206	152	19.3	201	20.4		557	42	85		36														25
Variscan/France	Compilation from Moyen et al. 2017	71.02	0.383	15.17		2.08802	0.86	0.051	1.42	3.36	5.2	0.195						25	25		8	1	55		256	133	18.8	164	16.2		518	33	65		29														31
Variscan/France	Compilation from Moyen et al. 2017	70.34	0.343	16.23		1.80902	0.82	0.046	1.99	3.8	4.01	0.155						37	33		9	1	53		161	807	9.8	148	8.1		1074	37.6	72.9		30.3														40
Variscan/France	Compilation from Moyen et al. 2017	68.91	0.617	16.2		3.66304	1.32	0.074	1.61	3.83	3.39	0.375						64	52		24	17	72		148	180	37.9	239	19.2		830	42	90		41														27
Variscan/France	Compilation from Moyen et al. 2017	70.37	0.597	15.57		2.71803	0.8	0.055	1.1	2.65	5.51	0.421						24	29		12	5	80		315	88	24.3	335	23.9		479	62	152		80														26
Variscan/France	Compilation from Moyen et al. 2017	68.63	0.533	15.75		3.04203	1.32	0.055	1.75	3.73	4.54	0.24						47	34		16	8	66		186	276	17.8	176	15.8		729	36	73		32														37
Variscan/France	Compilation from Moyen et al. 2017	68.87	0.487	15.5		2.88003	0.72	0.038	1.64	3.68	5.15	0.284						23	14		7	5	67		221	235	22	256	20.1		770	42	83		36														38
Variscan/France	Compilation from Moyen et al. 2017	69.36	0.719	15.76		2.98803	0.92	0.053	1.34	2.67	5.75	0.453						26	24		11	7	82		301	113	23.3	408	23.9		704	74	178		88														28
Variscan/France	Compilation from Moyen et al. 2017	71.08	0.334	15.59		1.77302	0.81	0.037	1.81	3.62	5.15	0.116						28	21		7	2	39		152	392	6.6	155	7.4		1030	45	89.4		37.6														44
Variscan/France	Compilation from Moyen et al. 2017	68.99	0.612	14.51		4.95005	2.49	0.09	1.45	2.78	3.2	0.223						97	91		38	27	84		134	171	33.3	181	14.7		602	29	58		26														18
Variscan/France	Compilation from Moyen et al. 2017	71.61	0.346	15.35		2.28602	0.84	0.052	1.17	3.7	4.53	0.158						29	34		13	6	58		203	186	17	162	13.5		491	34	65		27														37
Variscan/France	Compilation from Moyen et al. 2017	68.6	0.71	15.93		3.31203	1.05	0.053	1.53	3.82	4.39	0.398						42	27		10	7	76		192	192	30.1	208	17.8		692	35	70		32														32
Variscan/France	Compilation from Moyen et al. 2017	71.6	0.474	14.67		2.94303	1.37	0.05	1.23	3.33	4.03	0.151						51	57		24	8	62		128	207	23.4	180	10.8		755	30	59		26														34
Variscan/France	Compilation from Moyen et al. 2017	68.89	0.522	16.22		3.01503	1.16	0.052	1.76	3.89	4.18	0.353						46	40		13	4	68		224	271	23.8	225	18.7		814	42	85		38														33
Variscan/France	Compilation from Moyen et al. 2017	70.35	0.42	16.01		2.35802	0.93	0.046	1.19	3.85	4.69	0.135						47	41		16	9	59		171	235	25.8	142	13		739	33	65		28														43
Variscan/France	Compilation from Moyen et al. 2017	72.85	0.471	14.14		2.97903	1.26	0.061	1.86	3.89	1.71	0.278						50	100		32	4	72		132	201	23.6	166	14.9		126	23	48		22														20
Variscan/France	Compilation from Moyen et al. 2017	67.15	0.748	15.99		4.62605	2.1	0.07	2.04	4.39	2.77	0.115						62	50		17	11	125		226	149	9.4	201	33.1		176	53	107		43														33
Variscan/France	Compilation from Moyen et al. 2017	68.06	0.449	16.65		2.61903	1.27	0.049	2.38	3.94	4.6	0.279						38	36		12	4	56		186	375	9.9	184	13.1		1246	52	95		35														41
Variscan/France	Compilation from Moyen et al. 2017	69.43	0.416	16.51		2.18702	1.06	0.057	2.24	4.26	3.83	0.19						44	30		9	3	63		142	896	11.9	174	8.9		1217	44.8	87.5		36.4														38
Variscan/France	Compilation from Moyen et al. 2017	72.83	0.309	14.77		1.53002	0.58	0.028	1.01	3.33	5.18	0.146						21	20		9	2	36		180	245	8.5	120	8.2		666	20	40		18														30
Variscan/France	Compilation from Moyen et al. 2017	67.56	0.662	16.4		4.69805	2.25	0.079	1.27	3.04	3.49	0.164						92	89		39	20	91		144	202	27.8	187	14.3		633	31	63		28														26
Variscan/France	Compilation from Moyen et al. 2017	69.99	0.6	15.47		3.41103	1.34	0.04	1.47	3.46	4.16	0.189						68	55		22	13	75		166	192	25.7	170	15.2		644	27	53		24														31
Variscan/France	Compilation from Moyen et al. 2017	65.96	0.89	16.44		4.83305	1.88	0.076	1.67	3.58	4.58	0.47						75	38		17	17	240		170	244	11.2	290	18.2		1090	47	87		39														42
Variscan/France	Compilation from Moyen et al. 2017	72.4	0.17	14.85		1.29601	0.43	0.033	1.11	3.95	5.76	0.251						13	16		6	1	48		250	199	11.5	126	17.8		476	28	50		18														35
Variscan/France	Compilation from Moyen et al. 2017	69.64	0.451	16.16		2.27702	1.03	0.042	2.16	4.19	3.9	0.156						36	23		9	1	59		142	645	14.6	173	13.3		905	36	68		29														33
Variscan/France	Compilation from Moyen et al. 2017	71.83	0.294	15.54		1.33201	0.48	0.025	1.35	4.07	4.95	0.095						24	15		8		42		165	287	9.4	104	8.3		531	22	43		18														87
Variscan/France	Compilation from Moyen et al. 2017	69.55	0.535	15.23		3.41103	1.43	0.06	1.15	3.08	4.84	0.141						64	63		27	14	78		198	212	23.2	170	15.1		812	31	61		27														28
Variscan/France	Compilation from Moyen et al. 2017	68.89	0.53	16.48		3.72604	1.71	0.076	1.33	3.29	3.65	0.13						76	66		26	18	80		146	172	24.9	142	14.8		455	28.5	57.7		25														32
Variscan/France	Compilation from Moyen et al. 2017	72.08	0.357	15.62		1.71002	0.71	0.045	1.78	4.01	4.15	0.07						28	25		9	2	6		171	325	4.5	160	8.1		871	42	80		31														50
Variscan/France	Compilation from Moyen et al. 2017	72.83	0.267	15		0.756008	0.23	0.034	0.93	3.29	6.58	0.389						5	16		7	2	23		243	109	17.1	122	9.8		397	32.8	69.5		32.9														49
Variscan/France	Compilation from Moyen et al. 2017	71.8	0.519	14.77		2.77203	0.88	0.037	1.25	3.52	4.7	0.132						41	49		17	8	65		156	190	40.5	171	15.9		747	28	55		24														30
Variscan/France	Compilation from Moyen et al. 2017	72.24	0.396	14.68		2.26802	0.81	0.035	1.1	3.08	5.23	0.147						29	27		14	2	48		163	281	34	138	12.2		690	25	48		22														36
Variscan/France	Compilation from Moyen et al. 2017	69.99	0.479	15.06		2.85303	1.64	0.085	2	3.36	4.2	0.304						47	55		17	7	67		218	301	23.8	193	17.2		630	44	87		38														35
Variscan/France	Compilation from Moyen et al. 2017	68.44	0.695	15.55		3.35703	1.27	0.066	1.72	3.39	5.1	0.36						43	38		13	6	90		253	194	20.5	329	16.5		734	74	163		73														35
Variscan/France	Compilation from Moyen et al. 2017	70.1	0.431	15.95		2.17802	0.99	0.051	1.94	3.94	4.05	0.171						33	26		9	2	59		158	534	13.9	160	12.4		827	30.4	62.5		22.8														31
Variscan/France	Compilation from Moyen et al. 2017	72.75	0.306	14.88		1.98002	0.69	0.039	1.32	3.54	5	0.146						25	23		10	2	75		153	190	20.6	157	12.6		700	28	55		23														39
Variscan/France	Compilation from Moyen et al. 2017	71.3	0.24	14			0.54	0.02	0.61	2.76	5.8	0.16	0.91		30			25	20	3	5	2	48		201	118	14.6	89	9.5		626	14.1	28.4	3.21	11.9	2.65	0.78	2	0.4	2.49	0.55	1.71	0.19	1.35	0.23	2.8	1.3		33
Variscan/France	Compilation from Moyen et al. 2017	70.1	0.3	15.55			0.72	0.02	1.47	4.2	4.34	0.42	1.03		20			25	10	4	5	6	44		164.5	221	33.1	157	12.2		592	36.4	73.7	8.61	29.3	7.54	1.2	7.35	1.17	6.68	1.04	3.62	0.35	2.39	0.31	4.2	1.4		38
Variscan/France	Compilation from Moyen et al. 2017	68.5	0.63	15.75			1.5	0.05	1.66	3.33	4.7	0.3	0.95		50			53	40	9	16	14	64		161.5	237	34.1	212	14.8		936	38	77	9.35	36.7	7.52	1.39	8.02	1.2	7.27	1.3	3.75	0.59	3.21	0.48	5.6	1.5		33
Variscan/France	Compilation from Moyen et al. 2017	72.5	0.19	15.4			0.51	0.02	1.31	3.67	5.11	0.15	0.83		20			10	10	2	5		24		141	287	22	76	5.6		838	32.6	61.7	7.1	24.9	5.16	1.14	4.65	0.77	4.2	0.71	1.94	0.22	1.67	0.2	2.7	0.8		47
Variscan/France	Compilation from Moyen et al. 2017	69.4	0.57	14.05			1.38	0.04	1.46	3.08	4.57	0.27	1.18		60			43	30	8	13	6	89		178.5	218	27.4	217	17.5		792	48.3	96.1	10.9	43.6	8.3	1.23	5.83	0.87	5.53	1.03	2.6	0.44	2.88	0.33	6.5	1.4		32
Variscan/France	Compilation from Moyen et al. 2017	65	0.7	15.85			2.4	0.04	1.68	3.12	4.69	0.35	1.37		80			59	70	11	32	13	79		226	356	19.6	218	15.5		887	53.3	107.5	12.75	48.1	7.82	1.06	5.16	0.69	3.53	0.7	1.64	0.22	1.47	0.21	6.3	1.1		23
Variscan/France	Compilation from Moyen et al. 2017	57.8	1	17.3		5.76401	5.5	0.1	5.2	2.7	3.5		0.9		60										165	395					655
Variscan/France	Compilation from Moyen et al. 2017	56.8	1.4	19.1		5.58602	3.3	0.08	6.5	2.9	2.55		0.8		65										95	1180					1035
Variscan/France	Compilation from Moyen et al. 2017	58	1.15	19.3		5.76801	3.2	0.1	4.7	3.75	2.95		0.68		170										230	1240					1245
Variscan/France	Compilation from Moyen et al. 2017	61.8	1	16.5		5.22001	3.8	0.09	3.8	3.1	3.7		0.6		50										195	325					620
Variscan/France	Compilation from Moyen et al. 2017	62.9	1	17.5		5.04001	3	0.08	2.85	3.1	4.5		0.64		50										220	265					500
Variscan/France	Compilation from Moyen et al. 2017	61	0.86	16.5		4.43701	3.07	0.1	2.73	2.29	6.2
Variscan/France	Compilation from Moyen et al. 2017	68.6	0.37	15.6		2.91934	0.89	0.06	1.53	3.46	5.94
Variscan/France	Compilation from Moyen et al. 2017	71.4	0.3	14.9		1.99501	0.65	0.02	0.7	3.05	5.1	0.21	1.85
Variscan/France	Compilation from Moyen et al. 2017	59.29	0.84	15.71		5.36405	6.42	0.09	5.02	2.71	2.89	0.29			50			86	268	23	125				133	349	11.7	113	11.2		839	21.3	49.5	5.5	21.6	4.6	0.9	3.8	0.6	3.2	0.6	1.4	0.2	1.4	0.3	3.2	1.1
Variscan/France	Compilation from Moyen et al. 2017	62.54	0.94	16.87		4.84205	2.6	0.08	4.24	3.13	3.62	0.27			29			59	27	13	19				188	239	19.5	200	13.9		569	46.5	103.9	12	41.9	8.1	0.7	7.3	1	4.5	0.9	2.2	0.3	2	0.3	4.7	1.3
Variscan/France	Compilation from Moyen et al. 2017	48.57	1.93	20.45		8.06408	4.54	0.11	7.72	2.93	2.92	0.48			33			157	18	19	24				101	1196	15.1	240	17.1		1347	69.8	157.7	18.4	63.1	11	1.7	5.3	0.7	5.1	0.7	1.9	0.3	1.3	0.2	5.3	0.9
Variscan/France	Compilation from Moyen et al. 2017	56.8	1.4	19.1		5.58602	3.3	0.08	6.5	2.9	2.55
Variscan/France	Compilation from Moyen et al. 2017	51.3	0.9	18.45		7.40503	5.5	0.05	9.35	3.3	2	0.4
Variscan/France	Compilation from Moyen et al. 2017	58	1.15	19.3		5.76801	3.2	0.1	4.7	3.75	2.95
Variscan/France	Compilation from Moyen et al. 2017	64.2	1.1	18		3.62701	1.9	0.05	2.5	4.3	3.7		1.07
Variscan/France	Compilation from Moyen et al. 2017	64.2	1.1	18		3.62701	1.9	0.05	2.5	4.3	3.7		1.07
Variscan/France	Compilation from Moyen et al. 2017	58.5	0.7	15.2		5.13601	7.8	0.08	4.2	3.5	3.95		1.19		55										145	575					775
Variscan/France	Compilation from Moyen et al. 2017	61.8	1.1	17.05		4.68301	3.3	0.07	3.4	3.2	3.5		0.84		90										235	565					1275
Variscan/France	Compilation from Moyen et al. 2017	62	1.1	17.5		4.77101	3	0.06	3.4	3.3	3.2		1.26		105										185	1120					1400
Variscan/France	Compilation from Moyen et al. 2017	59.3	1.05	18.2		5.01305	2.8	0.08	3.7	3.7	4.24	0.51	0.5		48			63	81	13	69				174	385	22.7	413	13.8		1035	39.4	86.8	10.6	43.1	8.3	1.7	6.3	0.9	4.8	0.9	2.3	0.3	1.7	0.2	12.7	0.9
Variscan/France	Compilation from Moyen et al. 2017	55.41	1.27	16.52		7.54208	4.91	0.123	6.56	2.21	2.21	0.3			40.9			146	50.6	13.8	8.4	8.61	74.1		103.5	456.3	25.7	187	10.9		753.7		36.7				1.72			0.825				2.58					12.1
Variscan/France	Compilation from Moyen et al. 2017	51.71	1.25	16.97		7.62308	6.38	0.128	7.59	3.61	1.69	0.29			29.2			145	183	21.1	44.6	7	74		62.3	372	28.6	173	10.8		361.9		49.8				1.73			6.11				2.94					11.6
Variscan/France	Compilation from Moyen et al. 2017	50.86	1.261	19.33		7.58708	4.6	0.136	6.51	3.01	2.54	0.51			42			163	23.12	25.02	23.9	2.28	105.84		123.7	875	37.6	206	19		1034	42.4	92.7				1.95			6.76				3.27					15.5
Variscan/France	Compilation from Moyen et al. 2017	53.7	0.85	17.6		6.62407	6.42	0.12	6.55	3.17	1.66	0.24			30.9			112	192	28.5	97	24.8	87.3		43	401	25.4	165	14.4		461	30.7	44.2				2.03			4.38				2.89
Variscan/France	Compilation from Moyen et al. 2017	54.6	0.8	17.15		6.62407	5.82	0.101	6.71	3.08	1.62	0.24			33.1			116	186	27.1	95.7	26.9	95.1		46	365	27.2	239	9.31		468	31.7	47.8				1.97			3.8				2.83
Variscan/France	Compilation from Moyen et al. 2017	54.2	0.75	17.3		6.94807	6.97	0.118	6.81	3.06	1.42	0.26			21			105	205	27	107	21.2	92.3		38	359	26.4	178	10.1		412	29.3	47.3				1.76			3.72				2.45
Variscan/France	Compilation from Moyen et al. 2017	53.4	0.68	17.5		6.56107	7.4	0.121	7.54	3.25	1.14	0.16			28.6			103	192	24.1	79.7	20.4	75.2		30	369	20.4	125	6.43		296	23	29.5				1.46			2.68				2.26
Variscan/France	Compilation from Moyen et al. 2017	52.7	0.53	18.05		6.12006	7.64	0.114	7.03	3.29	1.35	0.17			59.1			124	313	27.1	62.5	7.67	66.9		40	339	16.3	97	2.53		274	22.6	25.1				1.28			2.4				1.87
Variscan/France	Compilation from Moyen et al. 2017	53.85	0.94	17.15		6.66907	6.72	0.123	6.72	3.18	1.61	0.26			34.5			127	186	29.3	102	32.1	89.1		51	377	32.2	250	18.3		396	33.4	47.5				3.21			5.42				4.74
Variscan/France	Compilation from Moyen et al. 2017	58.74	1.58	16.19		6.48006	5.61	0.088	1.43	0.767	5.44	0.6			75.5			121	154	22.5	64	23.8	80.7		253	224	22.5	247	18.2		1920		155				2.35			3.72									13.9
Variscan/France	Compilation from Moyen et al. 2017	50.58	1.246	14.47		8.25308	8	0.22	8.3	2.09	1.81	0.57			23.4			211	406.4	30.15	76.4	25	131.32		85.6	843	44.3	177	13.3		755	59.4	121				2.39			7.52				3.84					16.6
Variscan/France	Compilation from Moyen et al. 2017	51.53	0.97	16.94		7.98308	7.28	0.169	8.45	2.36	1.63	0.21			17.1			207	247.2	38.88	61.5	10.1	91.238		87.2	609	36	127	9.42		607	46.1	96.4				1.63			6.48				3.45					24
Variscan/France	Compilation from Moyen et al. 2017	54.42	1.06	16.22		7.69508	7.76	0.1	1.51	1.43	4.21	0.48			74.3			175	352.8	31.86	69.7	3.07	150.92		372	150	21.7	162	22		587	57.6	102				0.701			3.84				2.01					8.5
Variscan/France	Compilation from Moyen et al. 2017	53.02	0.81	17.3		6.54307	6.93	0.11	7.15	3.23	1.33	0.23			23.5			105	221	24.8	91.4	32.1	77.8		36	353	26.7	143	13.2		357	26.5	32.7				1.75			3.46				2.87
Variscan/France	Compilation from Moyen et al. 2017	55.4	1.31	16.8		7.49707	4.64	0.111	6.4	3.34	2.16	0.47			27.9			109	78.9	22.6	44.5	16.2	96.9		66	323	43.1	295	26.9		648	48.7	86.4				2.24			5.4				3.7
Variscan/France	Compilation from Moyen et al. 2017	52.1	2.66	16.8		10.7551	3.3	0.178	7.14	3.54	0.9	1.12			15.6			139	21.9	26.8	21	16.8	156		17	339	65.4	666	47.7		516	64.1	117				3.66			8.68				4.84
Variscan/France	Compilation from Moyen et al. 2017	51.35	2.72	16.1		10.7461	3.48	0.18	7.29	3.62	1.4	1.11			18.5			128	19.7	24.6	21.3	24.5	152		24	357	71.2	532	47.5		805	67.1	126				3.48			9.9				5.41
Variscan/France	Compilation from Moyen et al. 2017	56.26	1.23	18.61		4.77905	5.81	0.074	7.26	1.18	2.51	0.52			54.3			138	185	8.7	76.7		84.9		145.5	1205	23.8	236	20.1		878.8		168.2				2.75			4.88				2.09					35
Variscan/France	Compilation from Moyen et al. 2017	52.71	1.32	17		8.81109	5.51	0.164	6.4	2.86	2.45	0.17			23.1			258	76.72	32.67	18.5	16	88.004		117.2	579	27.3	131	7.16		1658	24.1	50.5				1.03			4.6				2.87					12.1
Variscan/France	Compilation from Moyen et al. 2017	51.4	0.96	17.98		7.68608	6.47	0.153	5.74	3.31	3.12	0.15			44.3			165	240.8	33.57	59	12.6	113.68		188.8	754	21.5	119	8		1271	19.6	38.7				0.797			3.52				2.39					12.5
Variscan/France	Compilation from Moyen et al. 2017	55.52	0.918	14.41		6.35406	7.56	0.132	4.2	0.91	4.04	0.22			72.6			175	405	33.8	142	15.8	112		199.4	356	33.5	122	9.07		503	28.8	74.8				2.11			6.45				3.37					9
Variscan/France	Compilation from Moyen et al. 2017	53.05	1.52	15.53		7.52408	5.77	0.139	5.59	1.04	3.34	0.709			85.4			157	170	29.4	99	25.5	124		143.2	1003	43.2	254	24.5		1494	89.8	175				3.46			9.28				4.24					7
Variscan/France	Compilation from Moyen et al. 2017	53.93	1.48	17.02		6.47106	3.93	0.097	4.96	1.26	4.58	0.861			89.2			136	66.4	21.8	13.1	4	109		200.8	922	33.4	415	21.9		3849	94.5	214				4.11			7.86				2.83					30.5
Variscan/France	Compilation from Moyen et al. 2017	55.04	1.4	15.51		7.07407	5.53	0.109	5.05	0.87	3.78	0.651			91.8			144	166	28.2	96.9	22.4	118		165	934	37.5	244	20.8		1491	83.4	156				2.92			7.98				3.67					9.2
Variscan/France	Compilation from Moyen et al. 2017	53.79	1.54	15.51		7.49707	5.86	0.139	5.17	0.95	3.48	0.696			99			155	179	29.2	104	21.7	105		157.2	883	43.7	322	21.6		1481	66.2	139				3.54			9.16				4.43					11.5
Variscan/France	Compilation from Moyen et al. 2017	48.57	1.387	17.3		8.46908	7.03	0.118	6.34	3.75	3.24	0.34									113.3		83.3		168.8	737.2	34.6	171	12.3		1115.2		68.3																12.8
Variscan/France	Compilation from Moyen et al. 2017	50.73	1.302	17.06		7.70408	6.39	0.111	6.03	3.82	2.96	0.31									104		78.6		159.4	792.6	39.1	213	13.9		995.2		86.4																11.5
Variscan/France	Compilation from Moyen et al. 2017	59.59	0.888	15.5		6.01206	4.27	0.108	4.18	2.61	4.25	0.52									16.8		71.3		145.3	520.8	28.3	197	14.2		1317.9		87.1																22.3
Variscan/France	Compilation from Moyen et al. 2017	52.39	1.146	15.37		7.47007	6.58	0.129	6.41	4.69	2.95	0.4									19		78.2		101	582.7	34.9	104	10.6		1923.2		100.3																11.5
Variscan/France	Compilation from Moyen et al. 2017	57.5	1.448	14.62		5.52606	5.58	0.092	0.82	1.94	5.99	0.5									89.6		84		351.6	35.8	25.2	363	22.4		1282		125.3																7.7
Variscan/France	Compilation from Moyen et al. 2017	51.86	1.25	16.78		7.58708	6.96	0.149	6.91	0.71	3.07	0.45			106			187	183	33.3	57.4	20	102		154.2	989	30.9	229	14.3		1772	91	162				2.89			6.8				3.18					7.6
Variscan/France	Compilation from Moyen et al. 2017	53.38	1.62	16.88		7.44307	5.79	0.329	3.66	0.48	4.42	0.63			122			184	244	31.3	35.9	19.6	99.4		282.4	281	33.5	225	23		1477	40.7	82.6				2.35			7.05				3.43					5.3
Variscan/France	Compilation from Moyen et al. 2017	51.44	1.4	16		8.36108	7.78	0.156	5.61	0.965	3.95	0.89			76.1			211	175	22.6	62	20.1	123		191	917	40.8	188	19.3		4010		320				5.5			7.09				0.051					11.5
Variscan/France	Compilation from Moyen et al. 2017	50.84	1.144	16.56		8.59509	5.96	0.158	6.41	3.25	2.61	0.18			52.2			199	188.8	36.63	45.2	8.71	99.96		137.2	490	28.7	125	9.37		717	20.8	42.5				0.865			4.67				2.87					9.4
Variscan/France	Compilation from Moyen et al. 2017	50.96	1.065	17.21		8.29808	5.85	0.156	6.56	3.14	2.58	0.15			44.2			176	208.8	34.65	49.9	6.91	98		120.8	569	26.5	119	8.91		770	21.7	43				0.901			4.63				2.81					14.8
Variscan/France	Compilation from Moyen et al. 2017	54.11	1.589	17.12		6.65107	4.99	0.1	3.7	3.25	4.3	0.79			55.2			197	127.2	28.98	45.3		126.42		231.2	897	26.5	401	22.4		2777	51	109				1.33			4.71				2.13					13.3
Variscan/France	Compilation from Moyen et al. 2017	54.41	1.625	15.39		6.85807	4.97	0.14	4.97	3.23	3.54	0.97			39.7			204	136.8	22.77	24	9.32	117.6		177.7	1143	33.5	272	21.2		3332	48.4	99				2.28			5.88				2.81					7.2
Variscan/France	Compilation from Moyen et al. 2017	58.49	0.917	15.58		6.34506	4.28	0.111	4.2	2.69	4.21	0.51									18.2		78.7		191.5	480.1	30.6	198	13.4		1424		89.6																21.2
Variscan/France	Compilation from Moyen et al. 2017	58.66	0.918	15.38		6.49806	4.38	0.113	4.36	2.62	4	0.52									18.9		75.9		179.4	463	29.3	193	13.7		1371		76																23.6
Variscan/France	Compilation from Moyen et al. 2017	50.01	1.82	17.53		8.77509	6.52	0.169	6.43	0.993	3.41	0.96			90.9			189	182	26.4	85	36.6	133		166	1140	51.7	174	27.4		1600		213				4.24			8.92									8.2
Variscan/France	Compilation from Moyen et al. 2017	54	0.8	18.05		7.07502	5.6	0.1	5.6	2.9	3.2	0.3	1.3
Variscan/France	Compilation from Moyen et al. 2017	50.39	2.03	15.65		9.71501	5.44	0.18	6.79	3.3	2.04	0.86	2.72		60			142	94	48	5	15			74	464	35				776
Variscan/France	Compilation from Moyen et al. 2017	54.4	1.69	12.62		8.37801	5.97	0.16	6.06	3.03	5.26	1.11	2.15		74										218	680					2880
Variscan/France	Compilation from Moyen et al. 2017	56.13	1.12	16.46		6.43902	4.86	0.12	5.05	3.64	5.02	0.6	1.11		78										282	808					2208
Variscan/France	Compilation from Moyen et al. 2017	53.8	1.77	16.93		8.66801	3.37	0.14	5.75	3.9	3.54	0.85	1.59		70										128	808					1936
Variscan/France	Compilation from Moyen et al. 2017	52.55	1.41	13.2		8.69602	5.32	0.15	6.75	2.6	5.2	1.55	1.78
Variscan/France	Compilation from Moyen et al. 2017	52.2	1.48	13.31		8.62901	7.14	0.13	7.18	2.9	3.8	1.18	1.52		66			320	186	76	8	0			252	512	32				2172
Variscan/France	Compilation from Moyen et al. 2017	52.49	1.22	16.14		7.79603	6.21	0.12	6.17	3.61	3.16	0.41	2.8					150	87	22	0	0					26
Variscan/France	Compilation from Moyen et al. 2017	52.39	1.61	16.98		7.83502	3.85	0.12	6.03	3.36	4.82	0.86	1.73		54										191	612					2238
Variscan/France	Compilation from Moyen et al. 2017	52.51	1.6	15.5		6.94801	7.07	0.12	6.37	3.47	4.16	0.82	1.74		54										160	696					2274
Variscan/France	Compilation from Moyen et al. 2017	54.08	2.02	15.33		8.80602	3.89	0.12	6.05	3.4	3.4	0.96	1.73		83										168	566					1328
Variscan/France	Compilation from Moyen et al. 2017	56.75	1.16	14.26		8.00901	5.46	0.13	5.47	4.54	2.76	0.18	1.97		79										156	348					784
Variscan/France	Compilation from Moyen et al. 2017	53.79	1.25	15.08		9.42101	6.21	0.12	6.84	3.2	2.2	0.29	1.65		76										86	368					630
Variscan/France	Compilation from Moyen et al. 2017	59.51	1.25	12.37		6.40801	6.41	0.12	5.72	2.6	4	0.84	1.34		70										151	560					2036
Variscan/France	Compilation from Moyen et al. 2017	61.41	0.58	11.48		7.61404	4.68	0.08	4.37	4.28	3.16	1.01	1.35		46										186	664					1268
Variscan/France	Compilation from Moyen et al. 2017	52.82	1.5	13.48		8.27701	6.7	0.14	6.8	2.6	5.16	1.4	1.66		50										238	498					2480
Variscan/France	Compilation from Moyen et al. 2017	53.5	1.38	15.72		8.40902	4.56	0.12	5.78	3.52	4.64	0.92	1.72		62			193	60	5	0	0			155	412	20				680
Variscan/France	Compilation from Moyen et al. 2017	49.74	1.7	15.85		8.80802	5.86	0.15	7.49	2.8	3.97	1.15	2.09		49										170	395					1160
Variscan/France	Compilation from Moyen et al. 2017	59.03	1.34	15.04		6.82001	3.81	0.14	5.13	3.4	3.88	0.7	1.34		56										126	592					1432
Variscan/France	Compilation from Moyen et al. 2017	58.71	1.15	14.36		6.88901	5.08	0.12	3.9	2.88	3.92	0.71	2.18		75										323	348					640
Variscan/France	Compilation from Moyen et al. 2017	54.49	1.29	15.65		7.59201	5	0.15	6.11	2.66	4.36	0.77	2.38
Variscan/France	Compilation from Moyen et al. 2017	57.12	1.19	14		6.476	5.24	0.12	4.96	3.05	5.3	0.62	1.71		98										215	570					1956
Variscan/France	Compilation from Moyen et al. 2017	57.32	1.1	15.2		6.72401	5.54	0.16	4.88	2.04	4.28	0.74	2.49		105										278	444					1440
Variscan/France	Compilation from Moyen et al. 2017	56.51	1.36	16.51		6.94101	3.71	0.1	4.94	3.9	4.08	0.76	1.3		82										164	626					1900
Variscan/France	Compilation from Moyen et al. 2017	57.21	1.08	15.44		6.44101	4.35	0.11	5.66	2.82	4.78	0.68	2.18		69										227	408					800
Variscan/France	Compilation from Moyen et al. 2017	59.25	0.97	15.87		5.43001	4.88	0.11	4.09	2.86	4.9	0.45	2.16		89										237	336					756
Variscan/France	Compilation from Moyen et al. 2017	49.42	1.54	17.25		7.08001	6.75	0.11	7.74	2.65	4.5	0.92	1.81		26										173	626					2360
Variscan/France	Compilation from Moyen et al. 2017	49.16	1.5	17.51		7.23201	6.59	0.11	7.85	2.45	4.91	0.02	2.13		22			228	240	16	15	25			184	600	13				1430
Variscan/France	Compilation from Moyen et al. 2017	50.89	1.56	18.24		7.29801	4.46	0.13	7.23	4.62	4.47	0.8	1.96		22			210	98	5	0	0			181	560	20				1430
Variscan/France	Compilation from Moyen et al. 2017	49.38	1.53	16.97		7.08801	7.68	0.11	6.51	3.6	4.8	0.5	1.66		14										189	680					1836
Variscan/France	Compilation from Moyen et al. 2017	62.48	0.68	16.55		3.705	3.23	0.08	3.63	4.08	3.26	0.28	1.51		42			78	135	20	88	0			204	416	10				100
Variscan/France	Compilation from Moyen et al. 2017	58.29	0.65	14.17		5.17601	7.28	0.1	5.41	4	3.8	0.22	1.15		38			94	455	16	200	25			162	412	2				760
Variscan/France	Compilation from Moyen et al. 2017	59.16	0.89	16.55		5.39401	4.29	0.1	5.56	3.88	2.88	0.26	2.13		28										140	488					736
Variscan/France	Compilation from Moyen et al. 2017	58.32	0.69	13.76		5.93401	7.41	0.1	5.14	3.58	3.48	0.24	2.03		28			116	412	12	160	20			142	370	0				790
Variscan/France	Compilation from Moyen et al. 2017	59.72	0.73	14.97		5.07201	4.74	0.09	5.47	3.88	3.78	0.23	1.22		28			114	212	10	62	4			139	396	17				790
Variscan/France	Compilation from Moyen et al. 2017	60.84	0.74	15.99		4.859	3.77	0.17	4.53	4.09	3.2	0.19	1.88
Variscan/France	Compilation from Moyen et al. 2017	59.91	0.72	16.75		4.94401	3.08	0.09	4.71	4.21	3.53	0.3	1.8		38			110	80	0	0	0			159	422	12				696
Variscan/France	Compilation from Moyen et al. 2017	57.26	1.01	15.16		7.54901	5.68	0.11	6.34	3.4	1.76	0.37	1.49		16			142	156	80	67	9			48	372	33				500
Variscan/France	Compilation from Moyen et al. 2017	55.09	1.21	17.22		7.947	5.89	0.15	7.74	3.6	1.6	0.03	1.57		26										47	394					440
Variscan/France	Compilation from Moyen et al. 2017	57.32	0.86	14.77		6.902	7.2	0.11	6.81	3.54	1.28	0.15	2.01		25										30	406					332
Variscan/France	Compilation from Moyen et al. 2017	54.81	1.39	15.24		8.02101	5.76	0.13	6.06	3.4	2.2	0.5	1.73		16			142	189	50	65	9			33	412	10				310
Variscan/France	Compilation from Moyen et al. 2017	56.65	1.03	13.76		7.088	7.54	0.1	6.59	3.6	1.38	0.26	1.43		30										76	364					690
Variscan/France	Compilation from Moyen et al. 2017	52.09	1.46	15.2		8.55901	7.1	0.14	6.5	4.35	2.02	0.23	2.52		96										78	398					376
Variscan/France	Compilation from Moyen et al. 2017	52.76	0.8	16.86		6.12001	7.42	0.14	7.01	3.51	3.1	0.19	2.52		56										104	900					1080
Variscan/France	Compilation from Moyen et al. 2017	56.21	0.96	15.7		6.58101	6.21	0.12	5.86	3.16	2.56	0.47	2.45		39			162	73	30	60	10			85	774	36				784
Variscan/France	Compilation from Moyen et al. 2017	56.23	0.93	14.01		7.485	6.09	0.11	6.11	2.88	2.98	0.07	2.36		44										135	398					720
Variscan/France	Compilation from Moyen et al. 2017	55.29	0.83	15.18		6.83401	6.49	0.11	7.4	3.6	2.2	0.19	2.1		39			187	59	100	20	9			70	824	30				992
Variscan/France	Compilation from Moyen et al. 2017	52.14	1.93	16.94		7.77101	5.83	0.13	7.37	3.44	2.08	0.26	2.39		60										58	892					880
Variscan/France	Compilation from Moyen et al. 2017	54.62	1.27	15.36		7.016	6.79	0.12	5.72	3.1	3.2	0.38	1.64		28			147	212	44	47	4			97	542	18				1252
Variscan/France	Compilation from Moyen et al. 2017	57.52	1.92	14.44		8.45001	3.67	0.14	4.6	3.9	3	0.72	2		60			136	67	35	15	9			95	426	38				804
Variscan/France	Compilation from Moyen et al. 2017	55.97	1.46	13.87		7.40901	7.5	0.12	4.15	2.88	4.12	1.29	1.9		54										176	608					1920
Variscan/France	Compilation from Moyen et al. 2017	55.12	1.06	14.84		6.81602	6.75	0.12	6.84	3.14	2.74	0.34	1.99		26			170	259	40	19	0			100	960	16				2096
Variscan/France	Compilation from Moyen et al. 2017	54.02	1.17	14.26		7.81801	7.48	0.16	6.98	3.2	2.64	0.37	2.04		26										83	592					1640
Variscan/France	Compilation from Moyen et al. 2017	55.9	0.94	15.56		6.94402	7.6	0.11	5.08	3.06	2.78	0.24	2.32		101										94	586					836
Variscan/France	Compilation from Moyen et al. 2017	56.74	1.2	14.3		6.985	7.5	0.12	5.16	1.1	3.8	0.31	2.29		44										145	546					1906
Variscan/France	Compilation from Moyen et al. 2017	55.15	0.74	15.69		7.09202	7.24	0.14	6.59	3.5	2.6	0.27	1.62
Variscan/France	Compilation from Moyen et al. 2017	56.72	1.31	14.08		7.58901	5.1	0.15	5.61	3.74	3.44	0.52	1.55		52										122	322					1028
Variscan/France	Compilation from Moyen et al. 2017	55.09	0.93	13.62		6.44201	5.8	0.1	5.94	2.36	4	0.75	3.99		82			173	423	30	28	10			155	626	7				1780
Variscan/France	Compilation from Moyen et al. 2017	50.67	1.54	14.68		6.72701	7.62	0.13	6.59	2.76	4.98	1.17	2.12		130										196	408					1090
Variscan/France	Compilation from Moyen et al. 2017	56.62	1.03	14.45		6.25501	6.09	0.13	5.13	2.9	4.42	0.78	1.31		63										148	384					580
Variscan/France	Compilation from Moyen et al. 2017	59.29	0.84	15.71		5.36405	6.42	0.09	5.02	2.71	2.89	0.29			50			86	268	23	125				133	349	11.7	113	11.2		839	21.3	49.5	5.5	21.6	4.6	0.9	3.8	0.6	3.2	0.6	1.4	0.2	1.4	0.3	3.2	1.1
Variscan/France	Compilation from Moyen et al. 2017	62.54	0.94	16.87		4.84205	2.6	0.08	4.24	3.13	3.62	0.27			29			59	27	13	19				188	239	19.5	200	13.9		569	46.5	103.9	12	41.9	8.1	0.7	7.3	1	4.5	0.9	2.2	0.3	2	0.3	4.7	1.3
Variscan/France	Compilation from Moyen et al. 2017	48.57	1.93	20.45		8.06408	4.54	0.11	7.72	2.93	2.92	0.48			33			157	18	19	24				101	1196	15.1	240	17.1		1347	69.8	157.7	18.4	63.1	11	1.7	5.3	0.7	5.1	0.7	1.9	0.3	1.3	0.2	5.3	0.9
Variscan/France	Compilation from Moyen et al. 2017	59.3	1.05	18.2		5.01305	2.8	0.08	3.7	3.7	4.24	0.51	0.5		48			63	81	13	69				174	385	22.7	413	13.8		1035	39.4	86.8	10.6	43.1	8.3	1.7	6.3	0.9	4.8	0.9	2.3	0.3	1.7	0.2	12.7	0.9
Variscan/France	Compilation from Moyen et al. 2017	50.86	1.261	19.33		7.58708	4.6	0.136	6.51	3.01	2.54	0.51			42			163	23.12	25.02	23.9	2.28	105.84		123.7	875	37.6	206	19		1034	42.4	92.7				1.95			6.76				3.27					15.5
Variscan/France	Compilation from Moyen et al. 2017	53.7	0.85	17.6		6.62407	6.42	0.12	6.55	3.17	1.66	0.24			30.9			112	192	28.5	97	24.8	87.3		43	401	25.4	165	14.4		461	30.7	44.2				2.03			4.38				2.89
Variscan/France	Compilation from Moyen et al. 2017	54.6	0.8	17.15		6.62407	5.82	0.101	6.71	3.08	1.62	0.24			33.1			116	186	27.1	95.7	26.9	95.1		46	365	27.2	239	9.31		468	31.7	47.8				1.97			3.8				2.83
Variscan/France	Compilation from Moyen et al. 2017	54.2	0.75	17.3		6.94807	6.97	0.118	6.81	3.06	1.42	0.26			21			105	205	27	107	21.2	92.3		38	359	26.4	178	10.1		412	29.3	47.3				1.76			3.72				2.45
Variscan/France	Compilation from Moyen et al. 2017	53.4	0.68	17.5		6.56107	7.4	0.121	7.54	3.25	1.14	0.16			28.6			103	192	24.1	79.7	20.4	75.2		30	369	20.4	125	6.43		296	23	29.5				1.46			2.68				2.26
Variscan/France	Compilation from Moyen et al. 2017	52.7	0.53	18.05		6.12006	7.64	0.114	7.03	3.29	1.35	0.17			59.1			124	313	27.1	62.5	7.67	66.9		40	339	16.3	97	2.53		274	22.6	25.1				1.28			2.4				1.87
Variscan/France	Compilation from Moyen et al. 2017	53.85	0.94	17.15		6.66907	6.72	0.123	6.72	3.18	1.61	0.26			34.5			127	186	29.3	102	32.1	89.1		51	377	32.2	250	18.3		396	33.4	47.5				3.21			5.42				4.74
Variscan/France	Compilation from Moyen et al. 2017	50.58	1.246	14.47		8.25308	8	0.22	8.3	2.09	1.81	0.57			23.4			211	406.4	30.15	76.4	25	131.32		85.6	843	44.3	177	13.3		755	59.4	121				2.39			7.52				3.84					16.6
Variscan/France	Compilation from Moyen et al. 2017	51.53	0.97	16.94		7.98308	7.28	0.169	8.45	2.36	1.63	0.21			17.1			207	247.2	38.88	61.5	10.1	91.238		87.2	609	36	127	9.42		607	46.1	96.4				1.63			6.48				3.45					24
Variscan/France	Compilation from Moyen et al. 2017	54.42	1.06	16.22		7.69508	7.76	0.1	1.51	1.43	4.21	0.48			74.3			175	352.8	31.86	69.7	3.07	150.92		372	150	21.7	162	22		587	57.6	102				0.701			3.84				2.01					8.5
Variscan/France	Compilation from Moyen et al. 2017	53.02	0.81	17.3		6.54307	6.93	0.11	7.15	3.23	1.33	0.23			23.5			105	221	24.8	91.4	32.1	77.8		36	353	26.7	143	13.2		357	26.5	32.7				1.75			3.46				2.87
Variscan/France	Compilation from Moyen et al. 2017	55.4	1.31	16.8		7.49707	4.64	0.111	6.4	3.34	2.16	0.47			27.9			109	78.9	22.6	44.5	16.2	96.9		66	323	43.1	295	26.9		648	48.7	86.4				2.24			5.4				3.7
Variscan/France	Compilation from Moyen et al. 2017	52.1	2.66	16.8		10.7551	3.3	0.178	7.14	3.54	0.9	1.12			15.6			139	21.9	26.8	21	16.8	156		17	339	65.4	666	47.7		516	64.1	117				3.66			8.68				4.84
Variscan/France	Compilation from Moyen et al. 2017	51.35	2.72	16.1		10.7461	3.48	0.18	7.29	3.62	1.4	1.11			18.5			128	19.7	24.6	21.3	24.5	152		24	357	71.2	532	47.5		805	67.1	126				3.48			9.9				5.41
Variscan/France	Compilation from Moyen et al. 2017	52.71	1.32	17		8.81109	5.51	0.164	6.4	2.86	2.45	0.17			23.1			258	76.72	32.67	18.5	16	88.004		117.2	579	27.3	131	7.16		1658	24.1	50.5				1.03			4.6				2.87					12.1
Variscan/France	Compilation from Moyen et al. 2017	51.4	0.96	17.98		7.68608	6.47	0.153	5.74	3.31	3.12	0.15			44.3			165	240.8	33.57	59	12.6	113.68		188.8	754	21.5	119	8		1271	19.6	38.7				0.797			3.52				2.39					12.5
Variscan/France	Compilation from Moyen et al. 2017	55.52	0.918	14.41		6.35406	7.56	0.132	4.2	0.91	4.04	0.22			72.6			175	405	33.8	142	15.8	112		199.4	356	33.5	122	9.07		503	28.8	74.8				2.11			6.45				3.37					9
Variscan/France	Compilation from Moyen et al. 2017	53.05	1.52	15.53		7.52408	5.77	0.139	5.59	1.04	3.34	0.709			85.4			157	170	29.4	99	25.5	124		143.2	1003	43.2	254	24.5		1494	89.8	175				3.46			9.28				4.24					7
Variscan/France	Compilation from Moyen et al. 2017	53.93	1.48	17.02		6.47106	3.93	0.097	4.96	1.26	4.58	0.861			89.2			136	66.4	21.8	13.1	4	109		200.8	922	33.4	415	21.9		3849	94.5	214				4.11			7.86				2.83					30.5
Variscan/France	Compilation from Moyen et al. 2017	55.04	1.4	15.51		7.07407	5.53	0.109	5.05	0.87	3.78	0.651			91.8			144	166	28.2	96.9	22.4	118		165	934	37.5	244	20.8		1491	83.4	156				2.92			7.98				3.67					9.2
Variscan/France	Compilation from Moyen et al. 2017	53.79	1.54	15.51		7.49707	5.86	0.139	5.17	0.95	3.48	0.696			99			155	179	29.2	104	21.7	105		157.2	883	43.7	322	21.6		1481	66.2	139				3.54			9.16				4.43					11.5
Variscan/France	Compilation from Moyen et al. 2017	51.86	1.25	16.78		7.58708	6.96	0.149	6.91	0.71	3.07	0.45			106			187	183	33.3	57.4	20	102		154.2	989	30.9	229	14.3		1772	91	162				2.89			6.8				3.18					7.6
Variscan/France	Compilation from Moyen et al. 2017	53.38	1.62	16.88		7.44307	5.79	0.329	3.66	0.48	4.42	0.63			122			184	244	31.3	35.9	19.6	99.4		282.4	281	33.5	225	23		1477	40.7	82.6				2.35			7.05				3.43					5.3
Variscan/France	Compilation from Moyen et al. 2017	50.84	1.144	16.56		8.59509	5.96	0.158	6.41	3.25	2.61	0.18			52.2			199	188.8	36.63	45.2	8.71	99.96		137.2	490	28.7	125	9.37		717	20.8	42.5				0.865			4.67				2.87					9.4
Variscan/France	Compilation from Moyen et al. 2017	50.96	1.065	17.21		8.29808	5.85	0.156	6.56	3.14	2.58	0.15			44.2			176	208.8	34.65	49.9	6.91	98		120.8	569	26.5	119	8.91		770	21.7	43				0.901			4.63				2.81					14.8
Variscan/France	Compilation from Moyen et al. 2017	54.11	1.589	17.12		6.65107	4.99	0.1	3.7	3.25	4.3	0.79			55.2			197	127.2	28.98	45.3		126.42		231.2	897	26.5	401	22.4		2777	51	109				1.33			4.71				2.13					13.3
Variscan/France	Compilation from Moyen et al. 2017	54.41	1.625	15.39		6.85807	4.97	0.14	4.97	3.23	3.54	0.97			39.7			204	136.8	22.77	24	9.32	117.6		177.7	1143	33.5	272	21.2		3332	48.4	99				2.28			5.88				2.81					7.2
Variscan/France	Compilation from Moyen et al. 2017	56.4	1.06	11.45		5.3044	7.8	0.08	6.12	2	4.16	0.6	1.12		60			212	560	27	23	41	82		232	250	16.7	76	14.3		1780	14.5	36.4	4.84	20.2	6.07	1.35	4.23	0.62	3.48	0.64	1.56	0.13	1.07	0.15	1.9	2		10
Variscan/France	Compilation from Moyen et al. 2017	55.4	1.32	19.55		6.0698	3.08	0.06	4.21	3.53	2.54	0.34	2.62		30			133	50	20	26	16	78		147	775	17.9	260	12.1		1135	36.8	74.7	8.68	35.4	7.26	2.05	5.26	0.71	4.41	0.81	2.11	0.31	1.5	0.23	5.9	0.7		14
Variscan/France	Compilation from Moyen et al. 2017	55.5	0.99	18.1		6.3813	4.01	0.08	4.06	3.3	3.12	0.43	1.99		30			125	110	23	54	26	85		185.5	648	15.5	189	10.6		975	32.5	66.3	7.88	33.3	6.04	1.84	5.06	0.64	2.76	0.71	2.05	0.25	1.33	0.17	5.3	1		12
Variscan/France	Compilation from Moyen et al. 2017	61.7	1.18	17.55		5.2777	2.16	0.05	3.83	3.96	2.58	0.34	1.11		20			85	10	12	8	10	112		171.5	582	24.1	412	15.8		1200	60.6	114.5	12.55	44.4	8.75	1.51	6.72	1	5.23	0.87	2.51	0.31	2.17	0.24	11	1.2		17
Variscan/France	Compilation from Moyen et al. 2017	54.9	0.91	16.5		7.2001	5.17	0.12	7.61	5.01	0.59	0.14	1.18					231	120	24	33	9	86		18.8	280	21.8	74	2.1		268	5.8	12.9	2.21	8.7	2.78	0.77	3.83	0.52	3.73	0.82	2.35	0.41	2.39	0.32	2.4	0.4		10
Variscan/France	Compilation from Moyen et al. 2017	61.4	1.32	14.3		4.4767	5.25	0.07	2.59	2.1	5.15	1.14	1.15		30			62	240	16	130	10	84		284	681	21.7	875	60.5		3060	96.5	218	26.3	100.5	18.85	2.67	9.87	1.21	4.83	0.72	2.02	0.24	1.44	0.17	22.7	3.5		47
Variscan/France	Compilation from Moyen et al. 2017	62.6	1.25	15.4		4.272	2.56	0.06	2.2	2.14	6.6	0.63	1.07		30			75	80	12	13	15	91		293	538	22.7	566	35.4		1905	101	213	25.5	93.5	15.45	2.74	8.49	1.23	5.12	0.78	2.35	0.32	2.15	0.33	15.2	2.4		46
Variscan/France	Compilation from Moyen et al. 2017	60	1.46	15.95		4.984	3.14	0.07	2.09	2.06	6.69	0.75	1.46		30			90	90	16	17	16	94		305	503	21.8	641	36.8		2250	103	223	27	105	17.95	3.07	8.64	1.14	5.22	0.86	2.5	0.3	1.63	0.27	15.6	2.3		42
Variscan/France	Compilation from Moyen et al. 2017	61.8	1.3	15.9		4.7348	2.81	0.07	2.29	2.27	6.38	0.65	1.28		30			75	90	14	16	17	100		303	522	25.1	559	36.6		1890	122	252	28.7	106	16.65	2.77	9.66	1.09	6.02	0.96	2.24	0.28	1.83	0.32	15	2.3		45
Variscan/France	Compilation from Moyen et al. 2017	62.1	1.33	16.2		4.9395	2.87	0.07	1.76	3.35	4.47	0.69	1.74		60			85	80	14	16	8	111		227	419	23.4	577	32.3		1815	126.5	266	31.2	111.5	18.65	2.27	9.47	1.19	5.71	0.92	2.51	0.29	1.58	0.2	15.8	1.5		41
Variscan/France	Compilation from Moyen et al. 2017	64.3	0.73	14.35		4.0851	3.75	0.07	3.11	2.74	4.96	0.4	1.21		80			71	180	15	38	10	66		257	317	23.7	273	18.1		1135	38.5	105.5	11.2	44	10.2	1.53	6.98	0.92	4.3	0.78	2.26	0.35	2.31	0.33	6.5	1.7		39
Variscan/France	Compilation from Moyen et al. 2017	58.9	0.9	13.15		6.0075	6.88	0.09	4.9	2.33	3	0.28	1.26		90			102	360	28	110	32	69		194	302	23.7	222	11.5		631	33.6	72.7	9.11	37.2	8	1.67	5.71	0.85	4.39	0.73	2.41	0.26	2.14	0.36	6.4	1.4		12
Variscan/France	Compilation from Moyen et al. 2017	62	0.98	12.45		6.6038	8	0.13	3.27	1.5	4	0.32	1.71		140			127	430	30	130	15	99		319	168.5	22	49	10.3		573	16.5	37	5.35	25.8	6.82	0.63	5.23	0.71	4.39	0.94	2.3	0.26	2.11	0.31	1.6	1		7
Variscan/France	Compilation from Moyen et al. 2017	64.6	0.94	15.05		4.4144	3.21	0.08	3.78	3.39	2.67	0.33	1.11		100			74	120	14	35	17	82		216	251	23.7	222	16.4		491	39	83.1	10.65	38.8	8.75	1.54	6.54	0.87	4.44	1.01	2.3	0.38	1.95	0.26	6.4	1.8		24
Variscan/France	Compilation from Moyen et al. 2017	64.9	0.67	14.35		3.56	3.22	0.06	2.89	2.68	4.91	0.39	0.98		60			62	120	13	37	9	66		250	341	19.4	239	15.8		1165	39.2	107	10.5	42.1	7.97	1.28	5.85	0.74	4.06	0.65	1.79	0.31	1.25	0.14	5.2	1.5		33
Variscan/France	Compilation from Moyen et al. 2017	52.3	1.37	15.3		6.497	6.42	0.11	7.32	2.57	4.48	0.9	1.33		70			182	220	24	49	13	79		205	961	31.2	231	20.3		3420	64.8	136	18.7	73.7	13.8	3.46	10.2	1.4	6.15	1.02	3.26	0.41	2.63	0.37	5.2	1.5		40
Variscan/France	Compilation from Moyen et al. 2017	55.5	1.06	18		6.7017	3.79	0.11	6.47	3.75	3.43	0.51	1.27		70			172		17	2	15	75		148.5	1045	29.1	275	15.4		2020	88.6	165	19.85	74.9	14.8	2.93	9.65	1.2	5.84	1.08	2.89	0.44	2.55	0.34	6.9	1.4		37
Variscan/France	Compilation from Moyen et al. 2017	60.2	0.93	16.1		4.9039	4.54	0.08	4.75	2.7	4.86	0.47	1.12		50			106	120	19	59	50	61		200	680	20.2	295	17.1		1915	88.6	164	18.5	68.7	10.5	2.55	7.71	0.95	3.96	0.71	1.86	0.22	1.86	0.29	7.7	2.1		39
Variscan/France	Compilation from Moyen et al. 2017	53.9	0.92	15.85		6.8441	7.35	0.11	6.29	2.84	2.46	0.23	1.9		30			144	330	32	126	26	71		91.6	523	22	104	7.7		754	21.3	42.6	5.72	20.7	5.49	1.42	3.74	0.68	3.76	0.79	2.33	0.29	1.87	0.31	2.9	0.9		15
Variscan/France	Compilation from Moyen et al. 2017	54.4	1.14	17.95		6.8797	4.69	0.1	5.33	2.87	3.71	0.53	1.06		10			148	110	22	33	33	89		200	558	29.1	387	23.8		1315	53.1	100	13.4	50.7	10.2	2.1	7.16	1.09	5.3	1.04	2.59	0.39	2.25	0.29	8.4	1.5		21
Variscan/France	Compilation from Moyen et al. 2017	65.9	0.56	15.05		4.5746	2.13	0.08	3.05	2.86	3.34	0.12	1.45		20			93	40	12	12	14	75		120.5	182	29.2	182	10.5		751	34.5	68.3	7.92	29.5	5.66	1.09	5.41	0.78	4.27	1	3.3	0.4	3.02	0.43	5	1		20
Variscan/France	Compilation from Moyen et al. 2017	48.1	3.14	15.1		10.5465	6.47	0.16	9.67	0.93	1.48	0.37	1.26		40			243	180	41	58	20	117		102	381	22.8	188	30.3		239	22	47.7	5.79	24.6	6.58	2.33	6.02	0.96	4.53	0.78	2.34	0.33	1.85	0.26	4.2	1.7		3
Variscan/France	Compilation from Moyen et al. 2017	52.5	1.8	17.05		8.277	5.56	0.12	5.8	2.58	2.57	0.55	2.23		50			146	140	30	48	24	106		97.5	479	36.2	310	23.6		1075	43.3	91.9	11.2	46.2	9.27	2.1	8.98	1.33	7.63	1.35	3.99	0.63	3.43	0.54	7.7	1.4		11
Variscan/France	Compilation from Moyen et al. 2017	52.4	1.78	17.05		8.2681	5.58	0.13	5.8	2.56	2.53	0.54	2.14		50			141	140	30	45	19	91		95.6	473	35.9	308	22.6		993	47.6	91.7	10.5	43.9	9.65	1.93	9.33	1.11	6.61	1.43	4.29	0.56	3.39	0.53	7.5	1.6		10
Variscan/France	Compilation from Moyen et al. 2017	50.5	1.6	16.5		8.1613	5.55	0.12	6.13	3.31	2.69	0.46	1.8		40			139	150	29	48	15	95		81.2	526	31.7	282	23.2		877	42.5	88.5	9.95	42.7	9.17	1.76	7.74	1.05	6.67	1.2	3.71	0.57	3.06	0.54	6.1	1.1		8
Variscan/France	Compilation from Moyen et al. 2017	49.6	0.88	14.3		7.5383	7.39	0.13	6.81	0.32	4.75	1.45	3.29		70			202	170	34	84	67	97		209	2170	110.5	545	13.2			560	579	109	424	73.2	20.3	62.2	6.68	28.2	3.7	8.28	0.92	4.59	0.79	11.1	0.8		71
Variscan/France	Compilation from Moyen et al. 2017	55.1	1.26	19.35		5.4379	2.94	0.06	5.32	2.34	2.71	0.51	1.7		50			107	20	15	6	4	97		122.5	3350	26.9	361	20.4		4060	332	619	62.5	230	28.9	6.77	14.25	1.33	7.16	0.83	2.66	0.39	1.95	0.25	10.2	2.1		55
Variscan/France	Compilation from Moyen et al. 2017	51.5	0.89	17.25		7.298	6.27	0.15	7.27	0.58	2.58	0.8	2.19		70			175	190	29	47	26	79		144	1000	38.7	260	15.8		3690	183.5	299	36.8	141.5	23	4.76	16.3	1.8	8.16	1.25	3.56	0.46	2.98	0.46	6.3	1.1		63
Variscan/France	Compilation from Moyen et al. 2017	55.4	1.96	17.75		7.2268	4.62	0.11	3.39	1.76	3.66	0.59	3.66		100			91	100	26	57	15	97		164	381	26.8	284	29.2		817	46.3	93.9	12.15	50.1	10.4	2.6	9.36	1.2	5.61	1.05	2.56	0.35	2.13	0.32	7.3	1.1		13
Variscan/France	Compilation from Moyen et al. 2017	50.6	1.51	13.45		7.3603	7.73	0.11	6.81	1.51	5.71	1.22	2.41		50			237	310	25	6	11	83		173	490	33.1	187	14		4490	33.8	77.2	9.71	41.9	8.22	2.04	8.25	1.13	7.4	1.23	3.89	0.53	3.57	0.49	5	1.1		20
Variscan/France	Compilation from Moyen et al. 2017	53.7	1.3	15.9		6.3101	5.99	0.1	3.95	0.53	4.72	0.62	4.74		170			159	330	26	67	55	73		368	174	25.7	440	28.3		911	50.1	111.5	14.6	58.3	10.5	2.4	8.44	1.01	5	1	2.83	0.42	2.64	0.45	13.7	3		11
Variscan/France	Compilation from Moyen et al. 2017	56.8	1.3	15.75		6.1054	5.55	0.09	2.57	0.42	4.56	0.65	5.63		110			165	340	24	55	30	92		362	53	29	481	23.9		707	87	182.5	21.8	92.5	14.55	1.49	9.5	1.23	5.9	0.92	2.9	0.38	2.23	0.38	13.6	1.7		8
Variscan/France	Compilation from Moyen et al. 2017	55.2	1.34	16.95		7.8231	6.02	0.1	3.54	1.5	3.61	0.4	4.39		150			137	210	28	21	20	104		190	243	25.4	390	18.5		912	47.8	96	12.65	50.1	9.33	2.02	7.14	1.03	5.36	0.97	2.98	0.39	2.77	0.45	10.7	1.3		13
Variscan/France	Compilation from Moyen et al. 2017	56.8	1.28	14.2		6.0787	5.94	0.11	3.97	0.04	3.1	0.64	7.55		130			131	350	20	151	2	58		250	53.6	18.6	667	30.9		304	69.3	135	18.3	73.6	11.2	2.54	7.73	0.82	4.13	0.68	1.91	0.27	1.4	0.17	18.6	1.8		7
Variscan/France	Compilation from Moyen et al. 2017	56.8	1.48	18.05		6.9865	3.18	0.09	4.09	1.94	3.7	0.54	2.31		100			121	10	19	2	8	93		181	451	29.6	313	18.4		1560	49.5	100.5	11.8	48.6	9.11	2	9.43	1.01	6.16	1.13	3.87	0.5	3.04	0.39	8	1.5		15
Variscan/France	Compilation from Moyen et al. 2017	55.7	1.45	18.1		7.1556	3.5	0.1	4.06	1.46	4.32	0.52	2.53		100			128	10	18	3	6	93		219	486	31.7	312	18.5		1935	48.1	96.1	12.35	48.6	9.24	1.97	7.53	1.07	6.57	1.12	3.12	0.54	2.52	0.46	8.3	1.2		22
Variscan/France	Compilation from Moyen et al. 2017	58.7	1.49	17.2		5.8829	3.98	0.08	2.66	1.67	3.78	0.63	5.02		140			109	130	17	54	2	82		305	77.7	28.7	597	37.5		707	92.2	191	23.3	91.3	16.4	1.27	10.85	1.22	6.17	0.98	2.35	0.34	1.89	0.31	16.1	2.2		12
Variscan/France	Compilation from Moyen et al. 2017	59.6	1.55	16.75		4.7259	3.08	0.07	3	3.65	3.27	0.59	1.65		90			62	70	16	37	8	77		218	515	26	543	32.8		1155	86.8	177	20.2	78.8	12.85	2.51	9.37	1.15	5.93	0.98	2.4	0.41	2.18	0.3	13.2	1.9		16
Variscan/France	Compilation from Moyen et al. 2017	66.4	0.74	14.85		3.204	2.22	0.06	1.7	4.48	2.33	0.23	1.3		80			35	80	10	49	2	67		165	284	11.6	293	25.9		220	71.7	133.5	14.5	52	7.28	1.15	4.49	0.56	2.78	0.44	1.03	0.1	0.81	0.19	7.9	3.9		16
Variscan/France	Compilation from Moyen et al. 2017	57.6	1.36	14.7		5.4557	5.74	0.09	4.11	2.96	3.42	0.68	0.99		50			73	180	21	136	10	84		138.5	577	18.6	437	23.4		1430	91.5	177.5	20.8	77.5	12.95	2.31	8.52	0.92	4.2	0.62	1.75	0.27	1.18	0.24	10.2	1		8
Variscan/France	Compilation from Moyen et al. 2017	53.4	1.94	17.95		7.832	4.95	0.1	4.8	2.39	3.66	0.51	2.08		60			121	110	27	17	9	95		175	395	32.3	427	24.7		1320	73.9	153	19.95	82.1	12.65	2.43	9.94	1.26	6.9	1.21	3.01	0.42	2.64	0.31	11.7	2.1		10
Variscan/France	Compilation from Moyen et al. 2017	51	1.94	17.8		7.9744	5.2	0.1	5.26	1.41	4.88	0.56	2.46		90			117	100	27	16	19	105		210	421	31.4	529	28.6		1365	67.6	152	19.6	80.7	12.85	2.56	10	1.4	7.3	1.17	3.36	0.56	2.68	0.42	13.7	2.1		9
Variscan/France	Compilation from Moyen et al. 2017	56.4	0.92	15.45		6.23	4.6	0.1	4.25	2.16	4.2	0.53	2.2		80			155	140	20	19	13	84		148.5	522	27.4	212	13.2		1405	35.1	71.7	9.04	35	7.29	1.36	5.88	0.91	4.68	0.87	2.72	0.39	2.32	0.45	5.1	1.1		22
Variscan/France	Compilation from Moyen et al. 2017	60.6	1.78	16.05		7.5205	2.6	0.12	3.78	3.56	2.42	0.49	1.63		70			142	30	18	4	15	95		159	268	42.4	281	19.7		548	42.1	86.5	10.4	42.9	9.49	1.79	9.23	1.36	8.38	1.61	5.04	0.7	3.8	0.59	6.8	1.4		14
Variscan/France	Compilation from Moyen et al. 2017	58.7	1.44	16.9		5.696	4.18	0.1	4.18	2.24	3.61	0.73	1.44		110			142	140	17	17	38	76		300	435	24.8	537	28.6		1580	76.6	145	19.2	75.2	12.3	2.23	8.94	1.19	6.27	0.86	2.66	0.41	2.27	0.28	14.2	1.9		2
Variscan/France	Compilation from Moyen et al. 2017	57.8	1.14	17.3		5.4201	2.54	0.08	4.47	2.59	5.41	0.56	1.68		50			73	30	12	3	3	83		211	590	28.4	459	20.5		1710	63.1	125.5	16.35	63.8	10.65	2.09	9	1.25	6.21	1.1	3.12	0.3	2.67	0.47	12.6	1.6		24
CAOB/Tianshan Province	Kindly provided by He Huang	73	0.22	13.8		1.81	0.37	0.04	1.08	3.09	5.3	0.1	0.83
CAOB/Tianshan Province	Kindly provided by He Huang	72.99	0.27	13.31		1.96156	0.27	0.03	1.25	2.81	5.6	0.07	1
CAOB/Tianshan Province	Kindly provided by He Huang	72.9541	0.328576	14.8681		1.82011	0.451792	0.010268	1.00626	3.89157	4.37417	0.092412	1.94
CAOB/Tianshan Province	Kindly provided by He Huang	72.94	0.2	13.62		1.56565	0.35	0.02	0.85	3.41	5.03	0.036	0.86
CAOB/Tianshan Province	Kindly provided by He Huang	72.91	0.17	13.95		1.02577	0.29	0.04	0.84	3.38	5.63	0.12	1.4
CAOB/Tianshan Province	Kindly provided by He Huang	72.8767	0.294267	14.1857		1.83521	0.750888	0.0507357	0.487062	3.19635	6.01725	0.101471	0.59
CAOB/Tianshan Province	Kindly provided by He Huang	72.86	0.21	13.42		2.7084	0.1	0.06	1.21	3.44	5.18	0.04	0.7
CAOB/Tianshan Province	Kindly provided by He Huang	72.85	0.24	14.13		1.41269	0.48	0.04	1.42	3.87	4.51	0.06	0.7
CAOB/Tianshan Province	Kindly provided by He Huang	72.84	0.16	14.11		1.21473	0.31	0.05	0.67	3.51	5.46	0.14	1.3
CAOB/Tianshan Province	Kindly provided by He Huang	72.82	0.24	13.63		1.92557	0.36	0.05	1.71	4.27	2.59	0.08	1.99
CAOB/Tianshan Province	Kindly provided by He Huang	72.72	0.29	13.42		1.66988	1.04	0.05	1.3	3.61	4.66	0.08	1.19
CAOB/Tianshan Province	Kindly provided by He Huang	72.72	0.27	14.63		1.75691	0.52	0.04	1.74	3.92	3.81	0.07	0.89
CAOB/Tianshan Province	Kindly provided by He Huang	72.7	0.22	13.29		1.88958	0.31	0.03	0.96	3.57	5.03	0.046	0.71
CAOB/Tianshan Province	Kindly provided by He Huang	72.68	0.43	13.18		2.77579	0.82	0.03	1.24	3.97	3.26	0.11
CAOB/Tianshan Province	Kindly provided by He Huang	72.62	0.3	14.01		1.69162	0.86	0.02	1.32	3.17	4.83	0.11	0.88
CAOB/Tianshan Province	Kindly provided by He Huang	72.62	0.29	13.78		1.53	0.61	0.02	0.67	2.34	6.41	0.1	1.15
CAOB/Tianshan Province	Kindly provided by He Huang	72.5	0.3	13.97		1.69162	0.62	0.05	1.19	4.15	4.15	0.08	1
CAOB/Tianshan Province	Kindly provided by He Huang	72.49	0.23	14.21		1.99756	0.5	0.04	1.6	3.42	4.4	0.063	0.63
CAOB/Tianshan Province	Kindly provided by He Huang	72.48	0.3	13.81		1.7816	0.44	0.04	1.16	3.58	5.04	0.1	0.9
CAOB/Tianshan Province	Kindly provided by He Huang	72.48	0.6	12.02		4.99	0.22	0.05	0.61	2.4	6.44	0.04	0.26
CAOB/Tianshan Province	Kindly provided by He Huang	72.46	0.07	15.35		0.908798	0.12	0.07	0.52	4.48	4.73	0.21	0.9
CAOB/Tianshan Province	Kindly provided by He Huang	72.4	0.39	13.5		2.33	0.38	0.04	1.52	2.42	5.8	0.11	0.54
CAOB/Tianshan Province	Kindly provided by He Huang	72.39	0.11	14.08		1.73	0.12	0.04	0.72	3.14	5.26	0.04	1.17
CAOB/Tianshan Province	Kindly provided by He Huang	72.39	0.35	14.15		1.75	0.48	0.02	0.75	3.82	4.5	0.11	1.26
CAOB/Tianshan Province	Kindly provided by He Huang	72.18	0.21	13.17		2.7174	0.1	0.06	1.26	3.4	5.04	0.05	0.6
CAOB/Tianshan Province	Kindly provided by He Huang	72.15	0.29	13.62		1.99756	0.71	0.04	1.44	3.42	4.71	0.09	1.2
CAOB/Tianshan Province	Kindly provided by He Huang	72.14	0.63	12.25		5.36	0.42	0.08	1.25	3.17	4.43	0.07	0.36
CAOB/Tianshan Province	Kindly provided by He Huang	72.1	0.22	13.62		4.07609	0.17	0.05	1.09	3.15	6.1	0.08	0.41
CAOB/Tianshan Province	Kindly provided by He Huang	72.1	0.3	14.8		1.65563	0.66	0.03	1.85	3.88	3.8	0.15	0.38
CAOB/Tianshan Province	Kindly provided by He Huang	72.1	0.26	14.21		1.92557	0.51	0.04	1.57	3.47	4.3	0.065	0.7
CAOB/Tianshan Province	Kindly provided by He Huang	72.07	0.23	14.67		1.22373	0.47	0.02	0.71	3.28	5.55	0.19	1.3
CAOB/Tianshan Province	Kindly provided by He Huang	72.05	0.36	13.45		2.37547	0.46	0.04	1.5	2.99	5.75	0.09	0.5
CAOB/Tianshan Province	Kindly provided by He Huang	72.02	0.33	13.87		1.97956	0.5	0.04	1.3	3.57	4.85	0.1	1.1
CAOB/Tianshan Province	Kindly provided by He Huang	71.91	0.28	14.28		1.84459	1.08	0.03	1.33	3.52	4.65	0.1	0.78
CAOB/Tianshan Province	Kindly provided by He Huang	71.87	0.13	15.5		1.39469	0.88	0.02	0.75	4.33	2.74	0.14	1.75
CAOB/Tianshan Province	Kindly provided by He Huang	71.86	0.29	13.79		2.33948	1.39	0.05	0.78	4.25	3.84	0.05	1.13954
CAOB/Tianshan Province	Kindly provided by He Huang	71.83	0.29	13.22		1.95257	1.47	0.03	1.74	7.06	0.29	0.11	2.04
CAOB/Tianshan Province	Kindly provided by He Huang	71.83	0.33	14.15		1.8176	0.61	0.08	1.87	4.61	3.5	0.09	0.8
CAOB/Tianshan Province	Kindly provided by He Huang	71.81	0.23	14.42		0.962786	0.33	0.02	1.3	2.97	5.4	0.2	2.1
CAOB/Tianshan Province	Kindly provided by He Huang	71.79	0.24	13.93		1.63764	0.26	0.03	1.22	2.95	6.53	0.05	1
CAOB/Tianshan Province	Kindly provided by He Huang	71.78	0.29	13.62		2.73539	0.38	0.04	0.93	3.14	5.37	0.06	1.1
CAOB/Tianshan Province	Kindly provided by He Huang	71.75	0.28	13.74		2.18651	0.43	0.04	1.36	3.74	4.79	0.1	1.2
CAOB/Tianshan Province	Kindly provided by He Huang	71.72	0.32	14.1		1.8176	0.48	0.04	1.41	3.69	4.87	0.1	1.1
CAOB/Tianshan Province	Kindly provided by He Huang	71.69	0.33	14.58		1.58	0.67	0.03	0.68	3.73	4.69	0.09	1.34
CAOB/Tianshan Province	Kindly provided by He Huang	71.69	0.41	13.95		1.91657	0.29	0.02	4.21	3.33	2.86	0.105	0.74
CAOB/Tianshan Province	Kindly provided by He Huang	71.67	0.3	13.71		2.52844	0.35	0.05	1.21	3.24	5.15	0.07	1.2
CAOB/Tianshan Province	Kindly provided by He Huang	71.67	0.32	14.11		1.94357	0.49	0.04	1.32	3.79	4.67	0.11	1.2
CAOB/Tianshan Province	Kindly provided by He Huang	71.66	0.25	14.2		1.10675	0.36	0.02	1.22	3.49	5.61	0.14	1.7
CAOB/Tianshan Province	Kindly provided by He Huang	71.6	0.28	14.48		1.64663	0.79	0.05	0.55	4.71	4.4	0.08	1.1
CAOB/Tianshan Province	Kindly provided by He Huang	71.6	0.26	14.52		2.20451	0.55	0.04	1.78	3.49	4.39	0.074	0.59
CAOB/Tianshan Province	Kindly provided by He Huang	71.57	0.34	14.49		1.34	0.37	0.04	0.97	2.96	6.09	0.11	0.91
CAOB/Tianshan Province	Kindly provided by He Huang	71.56	0.36	14.3		1.91657	0.7	0.07	1.8	4.11	3.94	0.09	0.8
CAOB/Tianshan Province	Kindly provided by He Huang	71.55	0.32	13.25		2.82	0.34	0.06	0.94	3.5	4.84	0.07	0.38
CAOB/Tianshan Province	Kindly provided by He Huang	71.55	0.53	13.44		2.04255	0.61	0.02	2.52	3.75	2.82	0.14	0.8
CAOB/Tianshan Province	Kindly provided by He Huang	71.54	0.31	13.69		2.78038	0.39	0.04	1.26	3.19	4.9	0.07	1.3
CAOB/Tianshan Province	Kindly provided by He Huang	71.48	0.31	14.38		1.8176	0.62	0.06	1.73	4.29	3.93	0.08	1
CAOB/Tianshan Province	Kindly provided by He Huang	71.46	0.35	14.11		2.04255	0.65	0.06	1.9	4.15	3.8	0.1	1
CAOB/Tianshan Province	Kindly provided by He Huang	71.41	0.34	13.87		2.21351	0.43	0.04	1.48	3.03	6.18	0.08	0.5
CAOB/Tianshan Province	Kindly provided by He Huang	71.4	0.29	14.9		1.61064	0.63	0.03	1.73	3.67	4.26	0.16	0.47
CAOB/Tianshan Province	Kindly provided by He Huang	71.4	0.31	13.95		2.7084	0.4	0.04	1.11	3.01	5.16	0.08	1.3
CAOB/Tianshan Province	Kindly provided by He Huang	71.38	0.42	13.67		2.58243	0.83	0.04	1.57	2.25	5.54	0.11	1.14
CAOB/Tianshan Province	Kindly provided by He Huang	71.35	0.24	14.59		1.72762	0.53	0.03	2.07	4.16	3.98	0.06	0.81
CAOB/Tianshan Province	Kindly provided by He Huang	71.33	0.35	14.55		1.93457	0.81	0.04	2.07	3.66	3.94	0.12	0.8
CAOB/Tianshan Province	Kindly provided by He Huang	71.305	0.319291	14.0385		1.86281	0.74158	0.0514986	1.97755	3.22381	6.17983	0.0926975	2.44
CAOB/Tianshan Province	Kindly provided by He Huang	71.3	0.26	13.91		5.07487	0.18	0.06	1.33	3.39	5.6	0.09	0.49
CAOB/Tianshan Province	Kindly provided by He Huang	71.28	0.32	14.45		1.79	0.29	0.07	1.04	2.67	5.78	0.1	1.06
CAOB/Tianshan Province	Kindly provided by He Huang	71.26	0.29	14.39		1.61064	0.57	0.06	1.71	4.7	4.03	0.08	0.65
CAOB/Tianshan Province	Kindly provided by He Huang	71.18	0.38	13.37		2.59	0.39	0.05	1.42	4.01	4.93	0.08	1.7
CAOB/Tianshan Province	Kindly provided by He Huang	71.18	0.23	13.62		2.88836	0.12	0.06	1.29	3.48	5.17	0.05	0.74
CAOB/Tianshan Province	Kindly provided by He Huang	71.18	0.39	13.97		2.27649	0.57	0.05	0.99	3.95	4.69	0.12	1.4
CAOB/Tianshan Province	Kindly provided by He Huang	71.16	0.33	13.6		2.48	0.33	0.06	1.57	3.03	4.82	0.1	0.59
CAOB/Tianshan Province	Kindly provided by He Huang	71.1	0.32	15.07		1.38	0.51	0.02	1.02	2.67	6.12	0.1	1.14
CAOB/Tianshan Province	Kindly provided by He Huang	71.1	0.27	15.2		1.51166	0.6	0.02	1.56	3.68	5.17	0.14	0.4
CAOB/Tianshan Province	Kindly provided by He Huang	71.09	0.31	13.8		2.78038	0.43	0.04	1.12	3.15	5.2	0.08	1.4
CAOB/Tianshan Province	Kindly provided by He Huang	71.08	0.34	13.97		2.11	0.29	0.05	1.54	2.58	5.48	0.11	1.26
CAOB/Tianshan Province	Kindly provided by He Huang	71.08	0.33	14.67		2.32	0.75	0.03	0.74	3.61	4.62	0.08	1.39
CAOB/Tianshan Province	Kindly provided by He Huang	71.06	0.25	14.24		2.13253	1.45	0.04	1.27	4.55	2.33	0.18	1.99
CAOB/Tianshan Province	Kindly provided by He Huang	71.05	0.34	14.95		1.48	0.52	0.03	0.85	2.6	6.26	0.11	1.11
CAOB/Tianshan Province	Kindly provided by He Huang	71.03	0.25	14.28		2.04255	0.52	0.04	1.71	3.41	4.3	0.071	0.54
CAOB/Tianshan Province	Kindly provided by He Huang	71.01	0.29	14.24		2.6814	0.4	0.04	1.02	3.21	5.42	0.05	1.1
CAOB/Tianshan Province	Kindly provided by He Huang	71	0.42	13.8		3.33	0.28	0.05	1.84	2.82	5.29	0.13	0.67
CAOB/Tianshan Province	Kindly provided by He Huang	70.99	0.44	13.2		2.63641	0.62	0.05	1.92	3.01	5.07	0.11	1.5
CAOB/Tianshan Province	Kindly provided by He Huang	70.99	0.42	14.61		2.29449	0.95	0.05	2.05	3.44	4.02	0.14	0.6
CAOB/Tianshan Province	Kindly provided by He Huang	70.95	0.41	14.19		2.21351	0.93	0.05	2.1	3.35	4.3	0.12	0.9
CAOB/Tianshan Province	Kindly provided by He Huang	70.9	0.34	14.37		1.5	0.49	0.02	0.69	3.39	5.38	0.11	1.91
CAOB/Tianshan Province	Kindly provided by He Huang	70.9	0.3	15		1.58365	0.66	0.03	1.77	3.97	4.61	0.16	0.42
CAOB/Tianshan Province	Kindly provided by He Huang	70.89	0.42	14.7		2.31249	0.96	0.05	2.1	3.55	3.87	0.13	0.6
CAOB/Tianshan Province	Kindly provided by He Huang	70.75	0.2	14.56		1.99756	0.3	0.035	1.7	4.04	4.35	0.037	1.66
CAOB/Tianshan Province	Kindly provided by He Huang	70.74	0.24	14.44		1.65563	0.27	0.02	1.33	3.1	6.86	0.06	0.9
CAOB/Tianshan Province	Kindly provided by He Huang	70.72	0.33	14.28		2.15952	0.44	0.04	1.68	3.26	5.57	0.08	1
CAOB/Tianshan Province	Kindly provided by He Huang	70.7	0.34	13.73		2.53744	1.22	0.07	1.8	4.12	3.29	0.14	1.6
CAOB/Tianshan Province	Kindly provided by He Huang	70.64	0.2	14.05		1.01677	0.56	0.03	0.86	5.99	5.18	0.07	1.29
CAOB/Tianshan Province	Kindly provided by He Huang	70.62	0.31	14.36		1.80377	0.7	0.07	1.69	4.84	3.57	0.11	1.47
CAOB/Tianshan Province	Kindly provided by He Huang	70.55	0.32	14.17		2.93335	0.39	0.05	1.09	3.26	5.27	0.08	1.3
CAOB/Tianshan Province	Kindly provided by He Huang	70.53	0.62	14.49		3.30227	0.59	0.06	1.71	2.88	4.79	0.17	0.39
CAOB/Tianshan Province	Kindly provided by He Huang	70.49	0.28	13.77		2.28549	0.57	0.04	2.31	4.85	4.21	0.08	0.71
CAOB/Tianshan Province	Kindly provided by He Huang	70.49	0.46	13.91		2.63641	0.71	0.06	1.56	3.6	5.15	0.14	0.8
CAOB/Tianshan Province	Kindly provided by He Huang	70.47	0.49	13.31		3.5902	1.08	0.05	1.84	2.48	5.15	0.15	0.87
CAOB/Tianshan Province	Kindly provided by He Huang	70.4	0.25	13.57		1.29571	0.48	0.03	1.04	4.78	7.17	0.1	0.74
CAOB/Tianshan Province	Kindly provided by He Huang	70.3	0.47	14.4		2.40247	0.92	0.03	1.9	3.25	4.7	0.2	0.52
CAOB/Tianshan Province	Kindly provided by He Huang	70.23	0.3	14.85		1.97956	0.38	0.03	1.5	3.21	6.44	0.07	0.6
CAOB/Tianshan Province	Kindly provided by He Huang	70.19	0.32	14.51		2.91535	0.42	0.04	1.21	3.35	5.34	0.07	1
CAOB/Tianshan Province	Kindly provided by He Huang	70.13	0.44	13.98		3.09531	0.13	0.02	1.04	3.59	4.91	0.13	1.62
CAOB/Tianshan Province	Kindly provided by He Huang	70.1	0.55	14.5		2.6994	1.01	0.04	2.23	3.65	3.85	0.22	0.57
CAOB/Tianshan Province	Kindly provided by He Huang	70.08	0.38	14.09		2.46545	0.48	0.03	1.54	2.84	6.59	0.09	0.9
CAOB/Tianshan Province	Kindly provided by He Huang	69.97	0.33	15.27		1.92557	0.65	0.06	1.92	4.36	4.26	0.1	0.8
CAOB/Tianshan Province	Kindly provided by He Huang	69.93	0.38	13.59		3.1493	0.28	0.04	1.48	3.3	5.3	0.11	1.6
CAOB/Tianshan Province	Kindly provided by He Huang	69.87	0.45	13.97		3.08631	0.48	0.06	1.4	3.67	4.84	0.14	1.23
CAOB/Tianshan Province	Kindly provided by He Huang	69.79	0.4	14.37		2.2495	0.6	0.05	2.42	3.41	5.59	0.1	0.6
CAOB/Tianshan Province	Kindly provided by He Huang	69.78	0.4	13.08		3.37	0.49	0.07	1.37	3.96	4.76	0.08	0.59
CAOB/Tianshan Province	Kindly provided by He Huang	69.75	0.55	13.63		3.31126	0.92	0.06	2.34	3.22	4.23	0.14	1.3
CAOB/Tianshan Province	Kindly provided by He Huang	69.7	0.62	14.53		3.41024	0.62	0.07	2	3.32	4.78	0.18	0.29
CAOB/Tianshan Province	Kindly provided by He Huang	69.69	0.45	13.83		3.08631	0.46	0.06	1.48	3.43	5.08	0.15	1.26
CAOB/Tianshan Province	Kindly provided by He Huang	69.61	0.34	14.59		2.78938	0.42	0.04	1.55	3.51	5.04	0.08	1.4
CAOB/Tianshan Province	Kindly provided by He Huang	69.61	0.38	14.96		2.38447	0.74	0.05	2.18	3.97	4.39	0.1	0.65
CAOB/Tianshan Province	Kindly provided by He Huang	69.59	0.45	13.74		3.04132	0.44	0.06	1.48	3.81	4.72	0.15	1.3
CAOB/Tianshan Province	Kindly provided by He Huang	69.58	0.4	14.6		2.96034	0.45	0.05	1.82	3.89	3.99	0.12	1.08
CAOB/Tianshan Province	Kindly provided by He Huang	69.57	0.39	15.21		2.20451	0.91	0.05	2	3.59	4.52	0.13	1
CAOB/Tianshan Province	Kindly provided by He Huang	69.5	0.28	14.95		2.35381	1.07	0.06	3.08	3.2	3.91	0.14	1.08
CAOB/Tianshan Province	Kindly provided by He Huang	69.41	0.46	14.4		2.2585	0.32	0.03	5.16	2.42	3.61	0.116	0.79
CAOB/Tianshan Province	Kindly provided by He Huang	69.37	0.45	13.83		3.04132	0.45	0.06	1.4	3.7	5	0.15	1.3
CAOB/Tianshan Province	Kindly provided by He Huang	69.37	0.39	14.49		2.96934	1.16	0.05	2.25	3.03	3.94	0.1	1.75789
CAOB/Tianshan Province	Kindly provided by He Huang	69.36	0.46	14.53		3.04132	0.91	0.04	1.91	3.96	3.61	0.16	1.28
CAOB/Tianshan Province	Kindly provided by He Huang	69.31	0.42	15.14		2.33948	1	0.05	1.9	3.44	4.67	0.14	1.1
CAOB/Tianshan Province	Kindly provided by He Huang	69.31	0.45	14.07		3.01433	0.46	0.06	1.38	3.71	5.09	0.15	1.24
CAOB/Tianshan Province	Kindly provided by He Huang	69.3	0.55	14.8		2.85237	1.07	0.04	2.18	3.5	4.4	0.23	0.56
CAOB/Tianshan Province	Kindly provided by He Huang	69.29	0.46	14.02		3.12231	0.45	0.06	1.5	3.56	4.91	0.15	1.35
CAOB/Tianshan Province	Kindly provided by He Huang	69.26	0.51	15.11		2.76289	0.9	0.05	2.7	3.64	3.79	0.15	0.94
CAOB/Tianshan Province	Kindly provided by He Huang	69.25	0.35	13.98		2.96034	0.12	0.04	1.7	3.39	5.57	0.1	1.74
CAOB/Tianshan Province	Kindly provided by He Huang	69.23	0.53	14.73		2.48345	0.48	0.05	2.24	3.3	5.44	0.15	0.93
CAOB/Tianshan Province	Kindly provided by He Huang	69.22	0.39	14.49		2.94235	1.17	0.06	2.09	3.17	3.93	0.09	1.77822
CAOB/Tianshan Province	Kindly provided by He Huang	69.17	0.43	15.01		2.7084	0.77	0.04	2.14	3.8	4	0.15	1.08
CAOB/Tianshan Province	Kindly provided by He Huang	69.12	0.43	14.64		3.05032	1.15	0.08	2.28	3.12	3.74	0.12	1.5
CAOB/Tianshan Province	Kindly provided by He Huang	69.11	0.31	14.94		2.6008	1.33	0.07	3.36	3.47	3.34	0.14	1
CAOB/Tianshan Province	Kindly provided by He Huang	69.1	0.35	14.75		2.91535	0.46	0.05	1.38	3.44	5.26	0.04	1.5
CAOB/Tianshan Province	Kindly provided by He Huang	69.05	0.36	15.71		2.01555	0.84	0.05	1.98	3.67	4.71	0.13	1.1
CAOB/Tianshan Province	Kindly provided by He Huang	69.04	0.42	14.39		3.24828	1.32	0.06	2.53	3.14	3.25	0.11	2.29724
CAOB/Tianshan Province	Kindly provided by He Huang	69.04	0.44	15.14		2.95134	1.1	0.06	1.81	3.32	4.17	0.13	1.77751
CAOB/Tianshan Province	Kindly provided by He Huang	68.93	0.23	15.89		2.53744	1.04	0.06	3.34	3.9	2.64	0.1	0.69
CAOB/Tianshan Province	Kindly provided by He Huang	68.92	0.49	14.56		2.2495	0.43	0.03	4.33	2.59	4.21	0.124	0.79
CAOB/Tianshan Province	Kindly provided by He Huang	68.85	0.5	14.49		2.97834	1.25	0.08	1.24	3.48	4.44	0.13	1.79856
CAOB/Tianshan Province	Kindly provided by He Huang	68.81	0.38	15.61		2.42946	0.7	0.06	0.94	4.83	4.9	0.12	0.8
CAOB/Tianshan Province	Kindly provided by He Huang	68.79	0.37	14.33		3.1403	2.13	0.06	2.81	3.08	2.68	0.15	1.88
CAOB/Tianshan Province	Kindly provided by He Huang	68.79	0.55	15.16		2.97385	0.98	0.06	2.91	3.77	3.37	0.17	1.05
CAOB/Tianshan Province	Kindly provided by He Huang	68.7449	0.580685	15.709		3.20833	0.764059	0.0814996	1.41606	4.58435	4.39079	0.162999	1.17
CAOB/Tianshan Province	Kindly provided by He Huang	68.73	0.13	17.48		0.638858	0.12	0.04	0.61	6.64	4.65	0.01	0.8
CAOB/Tianshan Province	Kindly provided by He Huang	68.7	0.56	14.7		3.1	1.24	0.05	2.08	3.21	4.58	0.18	1.13
CAOB/Tianshan Province	Kindly provided by He Huang	68.68	0.38	15.86		2.11453	0.88	0.05	1.8	3.71	5.01	0.13	1
CAOB/Tianshan Province	Kindly provided by He Huang	68.59	0.53	15.01		3.21229	0.91	0.04	2.5	4.12	3.53	0.18	0.62
CAOB/Tianshan Province	Kindly provided by He Huang	68.55	0.31	14.51		1.97056	0.84	0.05	2.11	4.81	5.43	0.17	1.03
CAOB/Tianshan Province	Kindly provided by He Huang	68.47	0.59	15.43		3.12892	1.03	0.06	3.11	3.78	3.37	0.17	1.13
CAOB/Tianshan Province	Kindly provided by He Huang	68.4	0.45	15.8		2.2495	0.89	0.05	2	3.46	5.31	0.26	0.57
CAOB/Tianshan Province	Kindly provided by He Huang	68.33	0.61	14.87		3.69818	1.05	0.05	2.49	3.99	3.45	0.21	0.92
CAOB/Tianshan Province	Kindly provided by He Huang	68.32	0.48	14.87		3.1673	1.08	0.08	1.49	2.71	5.63	0.14	1.54
CAOB/Tianshan Province	Kindly provided by He Huang	68.28	0.4	15.25		2.40247	1.4	0.04	2.88	4.18	3.91	0.15	0.7
CAOB/Tianshan Province	Kindly provided by He Huang	68.28	0.38	14.61		3.71617	1.71	0.08	1.87	4.1	3.27	0.07	1.41886
CAOB/Tianshan Province	Kindly provided by He Huang	68.19	0.41	15.87		2.60042	0.82	0.05	1.19	4.77	4.15	0.15	1.26
CAOB/Tianshan Province	Kindly provided by He Huang	68.15	0.4	15.47		2.60042	0.67	0.06	1.66	4.86	4.61	0.11	0.9
CAOB/Tianshan Province	Kindly provided by He Huang	67.98	0.42	15.25		2.66341	1.42	0.05	2.81	4.16	4.13	0.15	0.73
CAOB/Tianshan Province	Kindly provided by He Huang	67.95	0.45	15.4		2.66341	0.69	0.05	2.35	3.58	5.72	0.13	0.5
CAOB/Tianshan Province	Kindly provided by He Huang	67.89	0.5	14.82		3.07732	0.82	0.06	2.31	3.46	4.84	0.12	1.6
CAOB/Tianshan Province	Kindly provided by He Huang	67.82	0.48	14.96		2.34848	0.44	0.03	4.29	2.95	4.1	0.123	0.79
CAOB/Tianshan Province	Kindly provided by He Huang	67.8	0.5	15.75		2.52844	1.42	0.05	2.47	3.82	4.88	0.24	0.86
CAOB/Tianshan Province	Kindly provided by He Huang	67.67	0.45	15.77		2.62742	0.9	0.05	1.82	4.88	3.69	0.18	1.41
CAOB/Tianshan Province	Kindly provided by He Huang	67.6	0.61	15.7		2.86136	1.37	0.04	2.58	3.36	4.7	0.2	0.51
CAOB/Tianshan Province	Kindly provided by He Huang	67.52	0.44	15.71		2.58243	1.46	0.05	2.92	4.12	4.3	0.16	0.75
CAOB/Tianshan Province	Kindly provided by He Huang	67.5	0.43	15.64		3.00533	1.59	0.07	3.65	3.57	3.38	0.18	0.45
CAOB/Tianshan Province	Kindly provided by He Huang	67.49	0.66	15.77		3.19429	0.86	0.06	2.79	3.51	4.41	0.19	0.57
CAOB/Tianshan Province	Kindly provided by He Huang	67.45	0.51	15.35		2.92435	0.99	0.06	2.7	3.49	5.15	0.17	0.75
CAOB/Tianshan Province	Kindly provided by He Huang	67.44	0.48	15.62		2.90635	1.03	0.05	2.32	4.2	3.73	0.18	1.39
CAOB/Tianshan Province	Kindly provided by He Huang	67.4	0.53	15		3.84956	1.28	0.08	3.15	4.37	2.6	0.19	0.75
CAOB/Tianshan Province	Kindly provided by He Huang	67.38	0.44	15.77		2.6904	1.84	0.05	2.63	4.2	4.39	0.18	0.93
CAOB/Tianshan Province	Kindly provided by He Huang	67.38	0.81	14.79		4.95026	1.66	0.08	2.59	3.42	3.26	0.24
CAOB/Tianshan Province	Kindly provided by He Huang	67.36	0.51	14.91		3.41	0.55	0.06	2.37	4.56	4.57	0.14	0.88
CAOB/Tianshan Province	Kindly provided by He Huang	67.35	0.77	14.26		5.11663	1.72	0.07	3.85	3.51	1.77	0.24
CAOB/Tianshan Province	Kindly provided by He Huang	67.33	0.6	14.83		3.52722	0.9	0.06	2.51	3.2	5.37	0.16	0.9
CAOB/Tianshan Province	Kindly provided by He Huang	67.31	0.52	15.86		2.97834	1.05	0.05	2.71	4.49	2.94	0.19	1.24
CAOB/Tianshan Province	Kindly provided by He Huang	67.2	0.61	15.3		2.84337	1.35	0.05	2.63	3.36	4.72	0.2	0.98
CAOB/Tianshan Province	Kindly provided by He Huang	67.17	0.46	16		2.75339	0.74	0.04	2.77	4.12	4.56	0.16	0.87
CAOB/Tianshan Province	Kindly provided by He Huang	67.14	0.61	15.56		3.41024	1.06	0.05	3.26	3.86	3.5	0.21	0.76
CAOB/Tianshan Province	Kindly provided by He Huang	67.1	0.4	14.94		2.46545	1.06	0.05	2.27	4.86	5.33	0.23	1.02
CAOB/Tianshan Province	Kindly provided by He Huang	67.1	0.5	13.59		3.69818	1.38	0.11	2.97	2.48	6.04	0.22	1.25
CAOB/Tianshan Province	Kindly provided by He Huang	67.04	0.63	15.6		3.11331	1.45	0.05	3.11	3.5	3.76	0.26	0.8
CAOB/Tianshan Province	Kindly provided by He Huang	67.02	0.43	15.91		3.45523	1.69	0.07	4.24	3.59	2.55	0.13	0.739852
CAOB/Tianshan Province	Kindly provided by He Huang	66.96	0.53	15.69		2.6904	1.42	0.06	2.61	3.44	5.01	0.26	0.89
CAOB/Tianshan Province	Kindly provided by He Huang	66.96	0.41	14.547		4.0401	2.26	0.12	1.89	3.87	3.04	0.07	1.69762
CAOB/Tianshan Province	Kindly provided by He Huang	66.92	0.59	15.83		2.89736	1.37	0.05	2.99	3.45	4.27	0.23	0.7
CAOB/Tianshan Province	Kindly provided by He Huang	66.91	0.71	15.96		2.6814	1.21	0.05	3.62	4.87	1.87	0.21	1.25
CAOB/Tianshan Province	Kindly provided by He Huang	66.9	0.61	15.85		3.38325	1.11	0.05	3.15	3.91	3.65	0.21	0.63
CAOB/Tianshan Province	Kindly provided by He Huang	66.82	0.41	14.68		2.60042	1	0.1	2.79	3.47	3.68	0.15	3.38
CAOB/Tianshan Province	Kindly provided by He Huang	66.81	0.63	15.56		3.33826	1.51	0.05	2.65	3.3	4.01	0.27	1.25
CAOB/Tianshan Province	Kindly provided by He Huang	66.8	0.66	15.6		3.06832	1.5	0.05	2.74	3.42	4.48	0.22	0.68
CAOB/Tianshan Province	Kindly provided by He Huang	66.77	0.36	15.02		2.2495	1.25	0.04	2.07	4.35	4.84	0.14	2.85
CAOB/Tianshan Province	Kindly provided by He Huang	66.77	0.53	16.03		3.01433	1.12	0.05	3.49	4.4	2.48	0.19	1.25
CAOB/Tianshan Province	Kindly provided by He Huang	66.76	0.46	15.95		2.96934	1.47	0.05	2.54	4.41	2.9	0.17	2.05
CAOB/Tianshan Province	Kindly provided by He Huang	66.75	0.53	14.28		4.14	0.56	0.08	2.11	3.82	5.28	0.15	0.59
CAOB/Tianshan Province	Kindly provided by He Huang	66.73	0.54	16.08		3.31126	1.01	0.06	3.05	4.33	3.3	0.2	0.67
CAOB/Tianshan Province	Kindly provided by He Huang	66.71	0.2	15.5		3.02	0.09	0.08	1.52	4.34	6.15	0.04	0.51
CAOB/Tianshan Province	Kindly provided by He Huang	66.67	0.25	16.1		3.80615	0.9	0.11	3.2	5.31	1.83	0.132	1.15
CAOB/Tianshan Province	Kindly provided by He Huang	66.67	0.433	13.43		3.79716	1.42	0.107	4.35	2.55	3.76	0.114	2.77
CAOB/Tianshan Province	Kindly provided by He Huang	66.67	0.47	15.66		3.87814	1.98	0.07	4.65	3.77	1.49	0.15	1.05958
CAOB/Tianshan Province	Kindly provided by He Huang	66.62	0.6	15.91		3.05932	1.43	0.05	2.98	3.41	4.2	0.25	0.8
CAOB/Tianshan Province	Kindly provided by He Huang	66.61	0.36	15.35		3.11331	1.62	0.06	2.2	5.9	1.76	0.13	2
CAOB/Tianshan Province	Kindly provided by He Huang	66.6	0.68	15.7		3.07732	1.53	0.05	2.8	3.33	4.52	0.22	0.45
CAOB/Tianshan Province	Kindly provided by He Huang	66.59	0.71	14.43		4.97	0.84	0.08	3.15	2.94	4.54	0.21	0.42
CAOB/Tianshan Province	Kindly provided by He Huang	66.59	0.67	15.02		5.22778	2.61	0.1	1.72	2.71	3.12	0.18
CAOB/Tianshan Province	Kindly provided by He Huang	66.57	0.47	15.13		3.68018	1.8	0.08	3.61	3.65	3.22	0.14	1.37862
CAOB/Tianshan Province	Kindly provided by He Huang	66.51	0.39	15.12		3.18529	1.6	0.09	4.3	4.23	1.98	0.14	1.58
CAOB/Tianshan Province	Kindly provided by He Huang	66.5	0.63	15.48		3.32926	1.55	0.06	2.18	3.33	4.22	0.28	1.87
CAOB/Tianshan Province	Kindly provided by He Huang	66.43	0.39	16.4		3.32926	1.32	0.061	1.21	3.35	5.26	0.116	1.6
CAOB/Tianshan Province	Kindly provided by He Huang	66.35	0.64	13.39		2.49245	0.91	0.05	3.65	4.07	4.09	0.18	3.38
CAOB/Tianshan Province	Kindly provided by He Huang	66.28	0.62	15.76		3.49122	1.4	0.06	3.21	4.24	3	0.19	1.21
CAOB/Tianshan Province	Kindly provided by He Huang	66.2	0.62	16.03		3.1673	1.45	0.05	2.95	3.39	4.45	0.27	0.7
CAOB/Tianshan Province	Kindly provided by He Huang	66.17	0.59	16.11		3.41024	1.18	0.05	3.17	4.39	2.88	0.2	1.34
CAOB/Tianshan Province	Kindly provided by He Huang	66.08	0.53	16.09		2.55543	1.41	0.05	2.74	4	4.59	0.24	0.85
CAOB/Tianshan Province	Kindly provided by He Huang	66.08	0.55	14.06		4.11209	1.55	0.11	2.75	2.92	5.33	0.25	1.62
CAOB/Tianshan Province	Kindly provided by He Huang	66.05	0.45	16.03		2.87036	2	0.06	2.74	4.29	4.37	0.22	0.98
CAOB/Tianshan Province	Kindly provided by He Huang	66.02	0.65	15.94		3.26627	1.51	0.06	3.01	3.33	4.42	0.26	0.8
CAOB/Tianshan Province	Kindly provided by He Huang	66.02	0.7	15.22		4.20207	1.13	0.06	3.34	4.03	3.56	0.22	0.78
CAOB/Tianshan Province	Kindly provided by He Huang	65.97	0.23	16.8		2.96034	0.17	0.08	1.08	5.88	5.45	0.06	0.38
CAOB/Tianshan Province	Kindly provided by He Huang	65.94	0.7	15.79		3.56321	1.05	0.06	2.48	4.29	4.72	0.2	0.65
CAOB/Tianshan Province	Kindly provided by He Huang	65.91	0.47	14.73		3.12231	1.26	0.07	2.63	4.95	5.55	0.3	0.66
CAOB/Tianshan Province	Kindly provided by He Huang	65.88	0.45	16.22		2.77138	0.73	0.05	2.66	3.8	5.78	0.13	1
CAOB/Tianshan Province	Kindly provided by He Huang	65.88	0.68	16.09		3.31126	1.56	0.06	3.15	3.52	3.83	0.28	0.9
CAOB/Tianshan Province	Kindly provided by He Huang	65.88	0.36	16.59		2.90635	1.57	0.07	4.48	4.81	0.74	0.13	1.48
CAOB/Tianshan Province	Kindly provided by He Huang	65.88	0.49	14.95		3.96812	1.67	0.12	2.64	2.79	5.36	0.21	1.27
CAOB/Tianshan Province	Kindly provided by He Huang	65.81	0.63	16.08		3.26627	1.47	0.05	2.92	3.34	4.82	0.26	0.6
CAOB/Tianshan Province	Kindly provided by He Huang	65.8	0.74	15.8		3.38325	1.67	0.05	2.94	3.41	4.15	0.24	0.89
CAOB/Tianshan Province	Kindly provided by He Huang	65.71	0.66	15.42		3.42824	1.54	0.06	2.19	3.62	4.23	0.3	1.9
CAOB/Tianshan Province	Kindly provided by He Huang	65.6	0.47	14.97		3.73417	1.41	0.11	2.9	2.65	5.98	0.21	1.32
CAOB/Tianshan Province	Kindly provided by He Huang	65.49	0.93	15.4		4.43601	1.5	0.07	3.25	3.4	3.05	0.24	1.59
CAOB/Tianshan Province	Kindly provided by He Huang	65.45	0.78	13.48		6.34	0.81	0.1	3.03	3.26	4.29	0.24	0.63
CAOB/Tianshan Province	Kindly provided by He Huang	65.44	0.46	14.91		3.71617	1.57	0.12	3.27	3.67	4.57	0.19	1.48
CAOB/Tianshan Province	Kindly provided by He Huang	65.34	0.65	16.51		3.30227	1.53	0.05	3.17	3.57	4.41	0.28	0.5
CAOB/Tianshan Province	Kindly provided by He Huang	65.27	0.32	16.54		4.22906	1.2	0.03	1.37	5.92	3.11	0.14	1.79
CAOB/Tianshan Province	Kindly provided by He Huang	65.24	0.45	16.25		4.24706	0.95	0.07	2.76	4.85	2.81	0.138	1.5
CAOB/Tianshan Province	Kindly provided by He Huang	65.2	1.11	14		6.98	0.75	0.13	3.26	3.75	2.39	0.39	0.78
CAOB/Tianshan Province	Kindly provided by He Huang	65.17	0.63	17.09		2.2585	0.78	0.06	0.86	5.42	5.69	0.09	1.3
CAOB/Tianshan Province	Kindly provided by He Huang	65.16	0.42	14.34		3.50922	1.34	0.06	4.01	4.28	2.21	0.14	4.14
CAOB/Tianshan Province	Kindly provided by He Huang	65.06	0.2	16.33		3.50022	0.76	0.09	2.99	5.33	2.2	0.114	1.1
CAOB/Tianshan Province	Kindly provided by He Huang	65.02	0.4	16.25		4.59756	1.53	0.11	5.56	3.21	1.94	0.22	0.75
CAOB/Tianshan Province	Kindly provided by He Huang	64.8	0.54	16.45		2.66341	1.42	0.05	2.63	3.84	5.57	0.24	0.95
CAOB/Tianshan Province	Kindly provided by He Huang	64.74	0.31	16.3		3.63571	2.19	0.12	4.87	3.64	2.52	0.1	1.21
CAOB/Tianshan Province	Kindly provided by He Huang	64.7	0.53	14.37		4.14808	2.61	0.11	5.77	1.88	3.15	0.08	1.7982
CAOB/Tianshan Province	Kindly provided by He Huang	64.69	0.72	16.01		3.94112	1.44	0.08	3.83	4.39	2.66	0.24	1.33
CAOB/Tianshan Province	Kindly provided by He Huang	64.66	0.58	16.86		2.34848	0.87	0.07	1.56	5.77	4.72	0.1	1.9
CAOB/Tianshan Province	Kindly provided by He Huang	64.58	0.7	14.78		4.58	1.37	0.11	2.9	5.9	3.21	0.17	0.61
CAOB/Tianshan Province	Kindly provided by He Huang	64.54	0.31	17.93		3.32026	2.12	0.16	5.81	2.69	0.99	0.11	1.56
CAOB/Tianshan Province	Kindly provided by He Huang	64.43	0.61	17.16		2.39347	0.68	0.06	1.32	5.78	4.98	0.1	1.9
CAOB/Tianshan Province	Kindly provided by He Huang	64.37	0.4	16.19		4.87357	1.63	0.12	5.66	3.1	2.25	0.22	0.77
CAOB/Tianshan Province	Kindly provided by He Huang	64.36	0.47	16.05		4.61597	1.69	0.13	5.37	2.96	2.31	0.19	0.78
CAOB/Tianshan Province	Kindly provided by He Huang	64.34	0.74	15.56		4.57998	1.8	0.08	3.65	4.2	2.9	0.22	1.14
CAOB/Tianshan Province	Kindly provided by He Huang	64.24	0.74	15.24		4.89491	2.01	0.08	3.66	3.83	3.02	0.2	1.2
CAOB/Tianshan Province	Kindly provided by He Huang	64.09	0.94	15.03		5.58569	1.46	0.13	2.78	3.87	3	0.3	2.2
CAOB/Tianshan Province	Kindly provided by He Huang	64.08	0.51	14.27		4.37303	2.66	0.12	5.94	1.66	3.27	0.08	1.95922
CAOB/Tianshan Province	Kindly provided by He Huang	63.79	0.58	14.75		3.5992	1.56	0.08	2.83	5.08	5.98	0.37	0.98
CAOB/Tianshan Province	Kindly provided by He Huang	63.77	1.13	15.97		4.82293	1.45	0.08	3.05	3.41	4.72	0.25	0.65
CAOB/Tianshan Province	Kindly provided by He Huang	63.75	0.66	15.72		4.32365	2.43	0.08	4.61	3.79	2.76	0.18	1.09
CAOB/Tianshan Province	Kindly provided by He Huang	63.71	0.24	18.76		3.10431	2.42	0.12	4.75	2.88	1.25	0.11	2.22
CAOB/Tianshan Province	Kindly provided by He Huang	63.53	0.56	14.92		3.55421	1.39	0.07	2.83	5.35	6.35	0.37	0.68
CAOB/Tianshan Province	Kindly provided by He Huang	63.45	0.58	14.5		3.86014	1.53	0.07	2.99	4.86	6.14	0.38	1.21
CAOB/Tianshan Province	Kindly provided by He Huang	63.24	0.68	15.94		4.47657	2.55	0.08	4.79	3.85	2.75	0.19	1.1
CAOB/Tianshan Province	Kindly provided by He Huang	63.21	0.51	15.31		4.08509	2.26	0.07	3.93	2.35	5.38	0.19	1.74
CAOB/Tianshan Province	Kindly provided by He Huang	63.21	1.01	14.87		7	2.22	0.1	3.68	5.15	0.86	0.39	1.3
CAOB/Tianshan Province	Kindly provided by He Huang	63.15	0.59	15.07		3.73417	1.5	0.07	2.93	4.99	6.3	0.36	0.89
CAOB/Tianshan Province	Kindly provided by He Huang	63.09	0.79	15.48		4.84992	2.5	0.09	4.22	4.08	2.44	0.18	1.36
CAOB/Tianshan Province	Kindly provided by He Huang	63.01	0.51	15		4.0491	2.22	0.07	3.89	2.33	5.41	0.19	1.73
CAOB/Tianshan Province	Kindly provided by He Huang	62.99	0.35	17.4		4.46301	2.07	0.14	6.24	2.88	0.86	0.15	1.84
CAOB/Tianshan Province	Kindly provided by He Huang	62.96	0.51	15.01		4.0311	2.23	0.07	3.89	2.44	5.39	0.19	1.76
CAOB/Tianshan Province	Kindly provided by He Huang	62.9	0.9	16.63		4.31904	2.22	0.08	4.28	3.66	2.96	0.2	1.24
CAOB/Tianshan Province	Kindly provided by He Huang	62.9	1.01	15.8		4.87	2.08	0.08	4.07	3.83	3.69	0.36	0.67
CAOB/Tianshan Province	Kindly provided by He Huang	62.9	0.75	15.76		4.40902	2.4	0.08	4.61	4.19	2.85	0.18	1.03
CAOB/Tianshan Province	Kindly provided by He Huang	62.83	1.04	16.06		4.73295	2.12	0.08	5	3.56	2.6	0.23	1.05
CAOB/Tianshan Province	Kindly provided by He Huang	62.54	0.39	16.9		4.52599	1.97	0.11	5.45	3.81	2.23	0.19	0.9
CAOB/Tianshan Province	Kindly provided by He Huang	62.52	0.83	15.26		5.35381	2.15	0.09	3.49	3.83	3.87	0.19	1.42
CAOB/Tianshan Province	Kindly provided by He Huang	62.4	0.81	15.52		5.3898	2.36	0.09	3.91	4.05	2.82	0.21	1.44
CAOB/Tianshan Province	Kindly provided by He Huang	62.39	0.88	9.86		4.87692	2.62	0.07	4.64	3.99	2.51	0.18	7.45
CAOB/Tianshan Province	Kindly provided by He Huang	62.3	0.43	17.15		4.90391	1.95	0.1	5.59	3.55	2.2	0.17	0.96
CAOB/Tianshan Province	Kindly provided by He Huang	62.21	0.83	15.8		5.42579	2.16	0.1	4.06	3.97	2.87	0.22	1.35
CAOB/Tianshan Province	Kindly provided by He Huang	62.16	0.59	17.04		3.6082	2.36	0.07	4	4.23	2.83	0.16	2.3
CAOB/Tianshan Province	Kindly provided by He Huang	62.15	0.9	15.26		6.14563	1.9	0.12	3.6	3.95	2.4	0.38	2.15
CAOB/Tianshan Province	Kindly provided by He Huang	62.08	0.64	16.92		4.11209	2.72	0.07	5.22	3.87	1.94	0.18	1.5
CAOB/Tianshan Province	Kindly provided by He Huang	62.06	0.74	15.85		5.42579	1.39	0.1	3.86	2.67	5.05	0.24	1.76
CAOB/Tianshan Province	Kindly provided by He Huang	61.98	0.39	16.35		5.03888	2	0.08	5.71	3.2	2.22	0.19	1.92
CAOB/Tianshan Province	Kindly provided by He Huang	61.93	0.63	16.98		4.0401	2.67	0.07	5.32	3.91	2.18	0.17	1.4
CAOB/Tianshan Province	Kindly provided by He Huang	61.89	0.65	15.63		5.43	3.05	0.09	4.36	2.36	3.27	0.13	1.94
CAOB/Tianshan Province	Kindly provided by He Huang	61.86	0.56	18.01		2.59142	1.43	0.1	2.1	6.55	5.49	0.15	2.61
CAOB/Tianshan Province	Kindly provided by He Huang	61.83	0.7	16.82		4.31004	2.91	0.08	5.17	3.91	1.76	0.17	1.6
CAOB/Tianshan Province	Kindly provided by He Huang	61.81	0.66	17.25		4.22006	2.71	0.07	5.4	3.95	1.66	0.18	1.4
CAOB/Tianshan Province	Kindly provided by He Huang	61.69	0.62	15.17		4.19307	1.73	0.07	3.43	5.29	5.89	0.43	1.02
CAOB/Tianshan Province	Kindly provided by He Huang	61.67	0.63	17.14		4.01311	2.74	0.08	4.29	4.16	2.59	0.16	1.8
CAOB/Tianshan Province	Kindly provided by He Huang	61.66	0.66	15.89		5.50678	2.55	0.09	5.13	2.24	3.16	0.13	2.1
CAOB/Tianshan Province	Kindly provided by He Huang	61.64	0.59	17.2		3.95012	2.59	0.07	5.13	3.91	2.78	0.17	1.3
CAOB/Tianshan Province	Kindly provided by He Huang	61.56	0.32	19.1		3.89613	2.47	0.16	7.04	2.73	0.53	0.13	1.56
CAOB/Tianshan Province	Kindly provided by He Huang	61.45	0.46	17.07		5.04788	2.08	0.13	5.49	3.15	2.99	0.17	0.97
CAOB/Tianshan Province	Kindly provided by He Huang	61.41	1.12	15.14		7.8	2.36	0.11	4.37	5.32	0.71	0.45	1.2
CAOB/Tianshan Province	Kindly provided by He Huang	61.35	1.01	16.7		5.29082	2.59	0.09	4.11	4.02	2.45	0.51	1
CAOB/Tianshan Province	Kindly provided by He Huang	61.27	1.08	16.74		4.99389	2.35	0.08	4.28	3.38	3.55	0.23	1.33
CAOB/Tianshan Province	Kindly provided by He Huang	61.08	0.74	16.44		5.32682	2.65	0.09	5.38	2.31	3.55	0.17	1.4
CAOB/Tianshan Province	Kindly provided by He Huang	61	0.34	17.36		5.88469	2.34	0.27	4.52	3.24	1.7	0.17	2.39
CAOB/Tianshan Province	Kindly provided by He Huang	60.98	0.52	17.93		3.10431	1.18	0.07	1.92	7.63	3.79	0.15	2.2
CAOB/Tianshan Province	Kindly provided by He Huang	60.9	0.34	18.73		4.63397	2.44	0.14	7.08	3.18	0.69	0.13	1.12
CAOB/Tianshan Province	Kindly provided by He Huang	60.9	0.31	20.58		3.53621	1.06	0.06	4.9	6.3	1.25	0.12	0.55
CAOB/Tianshan Province	Kindly provided by He Huang	60.63	1.2	14.76		6.3076	2.45	0.15	4.68	3.34	4.3	0.26	1
CAOB/Tianshan Province	Kindly provided by He Huang	60.55	0.6	18.35		3.41024	1.36	0.07	1.52	7.44	3.81	0.17	2.1
CAOB/Tianshan Province	Kindly provided by He Huang	60.49	0.65	17.07		2.92435	1.36	0.11	2.39	6.8	4.74	0.18	2.59
CAOB/Tianshan Province	Kindly provided by He Huang	60.4	0.74	16.82		5.5	2.73	0.09	5.75	2.83	2.99	0.15	1.45
CAOB/Tianshan Province	Kindly provided by He Huang	60.29	0.53	17.18		2.6904	1.23	0.1	3.05	7.5	4.03	0.18	3.08
CAOB/Tianshan Province	Kindly provided by He Huang	60.19	1.6	15.39		6.91046	1.76	0.11	3.95	3.58	4.29	0.5	0.71
CAOB/Tianshan Province	Kindly provided by He Huang	60.19	0.76	16.49		5.78571	1.94	0.11	3.04	2.75	5.06	0.28	2.75
CAOB/Tianshan Province	Kindly provided by He Huang	60.09	0.72	17.66		4.59798	3	0.08	5.92	4	1.66	0.18	1.4
CAOB/Tianshan Province	Kindly provided by He Huang	59.92	0.5	17.71		5.46179	2.13	0.15	6.72	3.87	1.45	0.19	0.73
CAOB/Tianshan Province	Kindly provided by He Huang	59.78	0.72	17.66		4.75094	3.13	0.08	6.01	3.96	1.24	0.2	1.7
CAOB/Tianshan Province	Kindly provided by He Huang	59.42	0.76	17.17		5.80371	2.68	0.09	6.03	2.38	3.17	0.15	1.5
CAOB/Tianshan Province	Kindly provided by He Huang	59.37	1.57	16.21		5.90269	3.06	0.1	5	3.69	2.66	0.31	1.31
CAOB/Tianshan Province	Kindly provided by He Huang	59.31	0.74	15.36		5.62375	4.7	0.12	4.71	3.2	2.9	0.21	2.09
CAOB/Tianshan Province	Kindly provided by He Huang	59.2	0.71	15.43		6.14563	4.1	0.13	3.72	2.69	3.43	0.2	3.07
CAOB/Tianshan Province	Kindly provided by He Huang	59.2	0.83	16.8		6.10964	2.86	0.1	6.03	2.26	2.99	0.18	1.7
CAOB/Tianshan Province	Kindly provided by He Huang	58.88	0.77	15.84		5.10187	2.37	0.1	3.96	5.06	6	0.58	0.77
CAOB/Tianshan Province	Kindly provided by He Huang	58.69	0.47	17.33		2.09653	2.6	0.08	4.73	3.38	2.79		3.87
CAOB/Tianshan Province	Kindly provided by He Huang	58.64	0.43	17.65		2.13253	2.48	0.09	5.26	3.69	2.42		3.81
CAOB/Tianshan Province	Kindly provided by He Huang	58.39	0.44	17.53		2.14152	2.61	0.09	5	3.87	2.37		3.48
CAOB/Tianshan Province	Kindly provided by He Huang	58.38	0.46	17.84		2.17752	2.83	0.09	5	3.96	2.22		3.44
CAOB/Tianshan Province	Kindly provided by He Huang	58.27	0.44	17.59		2.12353	2.52	0.09	5.12	3.72	2.38		3.7
CAOB/Tianshan Province	Kindly provided by He Huang	58.22	0.84	16.88		5.98455	3.54	0.11	6.43	3.88	1.61	0.25	1.6
CAOB/Tianshan Province	Kindly provided by He Huang	58.13	0.43	16.81		1.39469	1.7	0.08	5.79	5.33	1.7		4.86
CAOB/Tianshan Province	Kindly provided by He Huang	57.64	0.93	16.73		6.95545	3.19	0.11	6	2.11	2.88	0.18	2.2
CAOB/Tianshan Province	Kindly provided by He Huang	55.05	0.95	14.41		7.35137	3.63	0.13	5.17	4.55	6.16	0.96	0.5
CAOB/Tianshan Province	Kindly provided by He Huang	54.69	1.07	14.55		7.40535	3.93	0.13	5.83	4.15	5.42	0.95	0.74
CAOB/Tianshan Province	Kindly provided by He Huang	54.6	1.06	16.03		7.04543	3.42	0.1	5.31	4.61	5.08	0.9	0.66
CAOB/Tianshan Province	Kindly provided by He Huang	54.51	1.08	14.24		7.68429	4	0.13	5.79	4.28	5.41	0.98	0.74
CAOB/Tianshan Province	Kindly provided by He Huang	54.31	1.02	14.03		7.46834	4.44	0.12	6.69	3.88	5.62	0.89	0.38
CAOB/Tianshan Province	Kindly provided by He Huang	54.27	0.85	13.93		13.8479	6.16	0.6	3.3	0.26	0.74	0.42
CAOB/Tianshan Province	Kindly provided by He Huang	54.04	1.42	17.54		9.86	4.33	0.17	5.07	2.9	1.85	0.47	1.98
CAOB/Tianshan Province	Kindly provided by He Huang	53.58	0.89	13.99		6.32559	3.29	0.11	6.74	6.59	6.02	0.7	0.78
CAOB/Tianshan Province	Kindly provided by He Huang	52.95	1.81	18.24		10.41	3.83	0.12	4.07	3.13	1.79	0.27	3.36
CAOB/Tianshan Province	Kindly provided by He Huang	52.92	0.84	16.29		7.34237	4.14	0.11	7	4.25	3.76	0.84	1.08
CAOB/Tianshan Province	Kindly provided by He Huang	51.7	1.05	16.42		6.57754	7.24	0.15	8.9	3.25	1.45	0.15	2
CAOB/Tianshan Province	Kindly provided by He Huang	51.54	1.88	18.94		10.2	3.99	0.11	3.37	3.91	1.56	0.28	3.08
CAOB/Tianshan Province	Kindly provided by He Huang	51.48	0.93	18.08		8.54	7.92	0.2	7.25	2.32	1.09	0.12	1.74
CAOB/Tianshan Province	Kindly provided by He Huang	51.45	1.88	18.88		10.2	3.98	0.11	3.37	3.93	1.55	0.28	3.08
CAOB/Tianshan Province	Kindly provided by He Huang	51.35	1	16.89		6.45157	6.82	0.13	9.12	3.19	1.36	0.1	2.5
CAOB/Tianshan Province	Kindly provided by He Huang	51.35	1.83	18.88		10.56	4.47	0.14	4.2	3.58	1.38	0.27	3.48
CAOB/Tianshan Province	Kindly provided by He Huang	51.07	0.87	14.25		15.1616	6.99	0.65	3.44	0.41	0.75	0.4
CAOB/Tianshan Province	Kindly provided by He Huang	51.03	1.81	18.85		10.53	4.45	0.13	4.17	3.58	1.38	0.27	3.48
CAOB/Tianshan Province	Kindly provided by He Huang	50.75	1.26	14.5		10.0958	5.43	0.14	7.73	3.97	3.5	0.76	0.44
CAOB/Tianshan Province	Kindly provided by He Huang	50.52	1.47	14.73		9.24994	5.02	0.15	7.88	3.44	4.51	1.24	0.39
CAOB/Tianshan Province	Kindly provided by He Huang	50.48	1.09	17.32		6.94646	6.84	0.15	9.4	3.18	1.22	0.14	2.1
CAOB/Tianshan Province	Kindly provided by He Huang	50.39	0.92	10.62		14.2978	7.7	0.93	6.12	2.12	2.83	0.08
CAOB/Tianshan Province	Kindly provided by He Huang	50.19	0.91	18.16		6.57754	7.48	0.13	9.88	3.05	0.52	0.1	2
CAOB/Tianshan Province	Kindly provided by He Huang	50.19	0.99	18.22		6.44257	7.03	0.14	9.85	2.91	1.24	0.1	1.9
CAOB/Tianshan Province	Kindly provided by He Huang	50.05	0.97	17.47		6.86547	7.67	0.14	10.93	2.93	0.45	0.11	1.3
CAOB/Tianshan Province	Kindly provided by He Huang	49.82	1.23	16.7		8.5391	7.34	0.15	8.96	2.83	0.53	0.06	2.6
CAOB/Tianshan Province	Kindly provided by He Huang	48.12	1.13	14.4		13.0921	6.22	0.55	7.2	2.26	2.96	0.23
Sulu orogen	Guo et al. 2004	55.4	1.05	17.33		5.6134	3.72	0.12	4.98	4.02	4.2	0.83	2.58	100.07			10	95	79	16	26				104	1162	17	217	16.6		2580	75.8	142.1	17	59.62	9.07	2.93	6.84	0.85	3.4	0.62	1.48		1.21	0.15	4.86	0.72
Sulu orogen	Guo et al. 2004	53.78	1.08	18.62		5.8472	3.11	0.14	7.01	3.95	4.16	0.6	1.4	99.97			12	140	10	17	11				84.4	1043	21.5	158	12.7		3122	73.73	139.3	16.44	59.62	9.18	3.33	7.38	1.01	4.1	0.73	1.82		1.4	0.2	3.1	0.64
Sulu orogen	Guo et al. 2004	50.36	0.92	16.41		6.3144	5.85	0.14	6.62	2.89	3.55	0.49	6.27	99.92			14	137	140	24	116				62.9	759	16.1	144	8.92		1896	54.05	100.4	11.92	42.73	6.36	2.21	5.29	0.71	3	0.54	1.47		1.28	0.18	3.04	0.4
Sulu orogen	Guo et al. 2004	50.76	1.19	17.84		7.0653	3.77	0.14	6.75	4.6	4.03	1.16	2.72	100.33			15	137	62	21	28				87.3	1686	20.2	208	17.3		3091	78.11	156.4	19.33	70.86	10.45	3.58	8.62	1.07	4.05	0.69	1.74		1.35	0.18	4.34	0.83
Sulu orogen	Guo et al. 2004	55	0.98	17.55		5.381	3.49	0.1	6.49	3.48	4.34	0.59	2.76	100.26			12	103	48	17	37				66.8	980	17	180	13.2		2001	60.53	112	13.1	46.62	7.69	2.46	5.72	0.77	3.43	0.66	1.74		1.55	0.23	4.28	0.74
Sulu orogen	Guo et al. 2004	48.64	1.16	16.41		7.1594	7.16	0.13	9.47	1.95	3.23	0.54	4.1	100.11			21	170	295	32	130				35.5	912	20.6	137	11.6		1307	44.5	85.9	10.19	38.74	6.93	2.24	6.16	0.82	3.89	0.72	1.93		1.59	0.2	3.08	0.58
Sulu orogen	Guo et al. 2004	53	0.89	16.55		6.5767	5.89	0.12	8.44	2.27	3.4	0.4	2.61	100.37			22	149	390	23	89				48.4	1038	18.9	164	8.03		1962	55.77	103	12.22	43.32	7.04	2.28	5.41	0.76	3.51	0.72	1.96		1.85	0.28	3.93	0.44
Sulu orogen	Guo et al. 2004	50.28	0.97	14.84		7.0693	7.02	0.14	8.05	2.57	2.63	0.47	4.18	98.48			23	158	411	32	155				70.1	925	21.5	170	9.36		1691	64.36	116.8	13.31	46.64	7.32	2.34	6.14	0.8	3.68	0.71	1.88		1.67	0.25	3.45	0.43
Sulu orogen	Guo et al. 2004	53.42	0.85	15.13		6.2699	7.68	0.16	7.01	2.58	2.87	0.38	3.11	99.56			22	140	515	29	157				54.5	1042	17.9	147	7.53		2638	51.72	95.16	10.97	39.01	6.34	2.3	5.09	0.68	3.12	0.61	1.64		1.47	0.2	3.19	0.37
Sulu orogen	Guo et al. 2004	52.94	0.99	15.27		6.0323	7.73	0.14	6.62	2.72	3.25	0.45	3.88	100.14			19	137	487	30	169				65.8	847	19.8	166	9.65		2002	62.13	113.2	13.73	48.39	7.87	2.45	6.37	0.82	3.67	0.67	1.81		1.56	0.21	3.63	0.5
Sulu orogen	Guo et al. 2004	51.36	0.88	14.98		7.0881	7.4	0.12	7.79	2.39	2.31	0.32	5.03	99.92			22	157	410	35	160				61.8	792	16.2	99.8	6.23		1454	38.22	71.5	8.09	29.46	5.28	1.94	4.53	0.63	2.92	0.57	1.58		1.22	0.19	2.44	0.31
Sulu orogen	Fan et al. 2001	51.8	1.13	16.12		6.4645	3.08	0.11	8.44	2.38	3.12	0.54	5.02	98.65
Sulu orogen	Fan et al. 2001	52.36	1.1	16.46		6.0755	3.55	0.1	8.11	2.35	3.41	0.55	4.52	99.02
Sulu orogen	Fan et al. 2001	54.02	1.13	16.77		6.2523	3.68	0.11	7.84	2.42	3.23	0.54	2.62	99.06
Sulu orogen	Fan et al. 2001	51.66	1.13	16.15		7.1477	4.62	0.12	8.57	1.78	2.83	0.55	5.1	99.98
Sulu orogen	Fan et al. 2001	64.6	0.56	15.14		3.2604	2.33	0.09	4.79	3.89	4.23	0.23	1.64	100.91
Sulu orogen	Fan et al. 2001	65.44	0.53	14.98		3.1393	2.15	0.08	3.86	3.8	4.28	0.18	1.5	100.09
Sulu orogen	Fan et al. 2001	65.56	0.53	15.22		3.1271	2.33	0.09	3.26	3.88	4.02	0.17	1.48	99.82
Sulu orogen	Fan et al. 2001	65.3	0.45	15.3		3.132	2.28	0.09	3.72	4.09	4.58	0.19	1.62	100.95
Sulu orogen	Fan et al. 2001	65.52	0.5	14.91		3.2401	2.43	0.06	2.06	4.19	4.29	0.17	1.82	99.42
Sulu orogen	Fan et al. 2001	65.72	0.43	14.6		3.4993	2.94	0.1	1.86	4.18	4	0.15	1.7	99.44
Sulu orogen	Fan et al. 2001	60.2	0.71	16.07		4.6785	3.31	0.09	4.19	2.97	4.14	0.25	2.46	99.36
Sulu orogen	Fan et al. 2001	60.32	0.8	15.92		4.6832	3.27	0.09	4.05	3.13	4.49	0.25	1.88	99.09
Sulu orogen	Fan et al. 2001	64.6	0.57	15.53		3.5356	2.57	0.09	3.06	4.08	4.3	0.29	1.04	99.89
Sulu orogen	Fan et al. 2001	65.38	0.66	15.61		3.0361	2.29	0.07	2.33	4.3	4.78	0.31	1.28	100.32
Sulu orogen	Fan et al. 2001	64.14	0.57	15.53		3.5976	2.65	0.09	2.46	3.47	4.97	0.29	1.54	99.51
Sulu orogen	Fan et al. 2001	60.86	0.98	16.93		4.325	2.67	0.09	3.46	3.76	4.65	0.36	1.46	99.82
Sulu orogen	Fan et al. 2001	62.04	0.83	16.94		4.0225	2.52	0.07	3.62	3.34	4.95	0.36	1.06	100.11
Sulu orogen	Fan et al. 2001	51.8	1.17	18.19		6.7606	4.24	0.1	5.48	2.8	3.71	0.47	5.29	100.51
Sulu orogen	Fan et al. 2001	54.6	1.13	17.05		6.4042	5.33	0.11	7.53	2.87	2.97	0.36	1.67	100.22
Sulu orogen	Liu et al. 2006	52.49	0.08	18.4		6.9752	4.67	0.14	4.8	3.09	2.74	0.3	3	99.29			19.7	173	115	24.5	35.6	34.7	84.1	20.7	73.6	990	22.4	164	8.76		1496	55.9	104	12.3	48	8.15	1.78	5.67	0.73	4.02	0.8	2.11	0.26	1.86	0.3	4.49	0.42		10.2
Sulu orogen	Liu et al. 2006	51.38	0.11	18.4		6.192	7.31	0.15	7.56	2.81	1.83	0.22	2.2	99.47			22.3	169	509	35.6	220	50.9	79.3	19.6	49.9	608	19.3	118	7.84		1466	39.7	64.4	7.93	31	5.65	1.25	4.42	0.58	3.48	0.7	1.82	0.24	1.63	0.25	3.21	0.36		23.7
Sulu orogen	Liu et al. 2006	51.95	0.43	15.97		6.4865	6.54	0.17	8.97	2.86	1.91	0.22	2.53	99.55			22.2	174	459	30.9	171	30.1	92.8	19.8	52.8	641	17.6	131	8.35		1102	29	57.6	6.58	26.2	5.44	1.19	4	0.57	3.27	0.67	1.74	0.23	1.57	0.23	3.48	0.43		20.1
Sulu orogen	Liu et al. 2006	49.95	0.12	16.87		6.1716	6.54	0.15	8.5	3.19	1.93	0.2	3.13	99.42			22.5	150	338	30.9	70.1	14	60	17.2	60.6	604	25.8	132	6.73		1285	52	87.1	10.8	41	7.41	1.72	5.74	0.74	4.01	0.8	2.15	0.25	1.72	0.26	3.53	0.31		4.12
Sulu orogen	Liu et al. 2006	51.99	0.37	19.63		6.1705	4.81	0.18	7.24	2.86	2.26	0.42	2.69	99.5			21.2	169	143	26.2	33.1	18.5	77.3	21.4	63	1165	19.7	171	7.65		1493	53.7	101	11.7	45.5	7.97	1.84	5.72	0.7	3.71	0.69	1.72	0.23	1.7	0.23	4.63	0.38		13.4
Sulu orogen	Liu et al. 2006	51.26	0.15	18.4		6.4221	5.22	0.19	8.59	2.9	2.25	0.26	3.4	99.66			20.9	156	146	25.7	33.5	17.3	85.4	18	63.9	1225	22.2	165	7.42		1598	59.2	110	12.3	49.1	8.37	2.11	6.21	0.76	4.03	0.76	2.03	0.25	1.64	0.25	4.58	0.39		12.7
Sulu orogen	Liu et al. 2006	48.37	0.12	17.18		6.9747	7.67	0.18	9.08	2.9	2.04	0.32	3.54	99.43			23.1	169	414	34.2	114	22.6	76.7	17.8	47.5	1090	20.6	151	8.62		2792	57.3	110	12.3	45.6	7.43	1.64	5.36	0.69	3.77	0.72	1.92	0.27	1.78	0.26	4.14	0.38		12.3
Sulu orogen	Liu et al. 2006	51.09	0.31	18.71		6.3132	6.63	0.14	7.42	2.94	2.32	0.27	2.64	99.4			21	148	381	33.4	120	23.1	69.7	19	50.8	1083	19.7	171	8.21		2054	73.2	129	13.5	48.1	7.55	1.62	5.43	0.64	3.41	0.69	1.79	0.23	1.6	0.24	4.32	0.41		11.2
Sulu orogen	Liu et al. 2006	51.43	0.12	22.7		5.7188	1.71	0.11	8.17	3.97	2.77	0.2	1.25	99.47			15.2	144	17.9	17.5	9.84	121	80.8	22.3	72.8	1071	17.7	107	6.65		918	77.1	102	10.8	35.9	5.57	1.37	4.39	0.56	3.19	0.64	1.65	0.23	1.43	0.2	2.95	0.29		10.6
Sulu orogen	Liu et al. 2006	52.12	0.06	18.94		7.8558	5.38	0.2	6.33	3.61	2.02	0.17	2.2	99.97			26.3	209	135	32.2	24.5	109	79.3	18.2	52.5	703	15.2	81.3	4.16		706	16.9	36.5	4.29	18.1	3.72	1.01	3.26	0.49	2.79	0.55	1.46	0.19	1.3	0.19	2.43	0.23		6.36
Sulu orogen	Liu et al. 2006	50.06	0.23	18.1		8.4765	6.04	0.18	6.15	3.64	1.49	0.3	4.2	99.64			25.7	216	169	31.7	39.4	80.8	83.7	19.1	37.3	546	17.9	95	4.94		1264	29.3	56.2	6.65	27.4	5.17	1.37	4.3	0.57	3.33	0.64	1.74	0.21	1.47	0.23	2.56	0.22		6.45
Sulu orogen	Liu et al. 2006	51.51	0.24	20.16		7.2213	2.51	0.21	5.53	3.72	3.23	0.25	3.76	99.69			21.7	287	43.9	25.3	18.9	243	106	25.7	138	1298	20	130	7.6		1311	31.1	63.6	7.17	29.2	5.91	1.44	4.71	0.66	3.56	0.68	1.86	0.23	1.76	0.24	3.68	0.42		27
Sulu orogen	Liu et al. 2006	52.17	0.36	20.61		8.3189	3.17	0.18	6.38	3.43	2.1	0.2	2.21	99.87			21.9	286	51.8	25.7	24.8	231	90	22.1	62.9	950	16.5	108	6.36		862	24.4	50.1	5.74	23.2	4.77	1.21	3.89	0.55	2.95	0.58	1.54	0.21	1.3	0.19	3.15	0.32		20.3
Sulu orogen	Liu et al. 2006	49.83	1.29	17.79		8.3328	5.75	0.17	9.88	1.89	0.76	0.48	1.87	99.43			29.1	213	207	34.4	48.3	108	84.9	18.3	16.4	562	17.6	72.5	4.57		684	20	45.8	5.75	24.3	5.16	1.25	4.25	0.57	3.16	0.61	1.63	0.22	1.43	0.2	2.03	0.2		5.83
Sulu orogen	Liu et al. 2006	49.02	0.15	18.02		8.7354	7.59	0.25	9.19	2.54	1.12	0.37	1.9	99.98			30.9	194	371	40.7	89.1	114	92.1	18.8	27.7	702	17.4	83.3	5.04		677	21.1	48.1	5.88	25.4	5.06	1.33	4.16	0.57	3.31	0.61	1.69	0.21	1.43	0.22	2.38	0.23		6.47
Sulu orogen	Liu et al. 2006	52.75	0.95	14.42		8.6731	7.67	0.18	8.83	1.91	0.49	0.25	1.64	99.48			37	266	738	48.1	199	11.9	97	19.9	15.5	565	16.3	31.7	2.97		577	15.1	32.7	4.06	17.9	4.12	1.17	3.62	0.54	3.21	0.61	1.62	0.22	1.5	0.22	1.16	0.14		7.63
Sulu orogen	Liu et al. 2008	62.64	0.69	16.23		4.9128	2.33	0.1	3.94	3.46	5.28	0.35	0.12	100.66				83.5	35.4	12.5	13.6	22.2	79.8	26.5	168	317	21.5	265	18.4	1.95	1398	85.6	168	17	57.5	8.57	1.65	6.4	0.79	4.09	0.75	2.29	0.32	2.2	0.34	5.78	0.91		27.5
Sulu orogen	Liu et al. 2008	60.77	0.75	16.31		5.1709	2.47	0.11	4.11	3.69	5.37	0.38	0.34	100.11				107	35.6	14.6	16.5	55.6	95.1	28.2	188	327	26	287	19	3.57	1237	127	237	23.4	78.9	11.4	2.18	8.18	1	5.18	0.96	2.76	0.39	2.57	0.38	8.02	0.37		28.7
Sulu orogen	Liu et al. 2008	62.13	0.6	16.11		4.8149	2.35	0.11	3.73	3.95	5.53	0.44	0.04	100.39				99.5	58.6	14.3	20.6	9.22	89.7	27.1	132	416	21.5	277	15.9	1.56	1449	100	183	18.7	65.3	9.87	2.1	6.96	0.87	4.37	0.79	2.23	0.3	1.97	0.29	6.16	0.33		24.6
Sulu orogen	Liu et al. 2008	72.68	0.235	14.52		1.6999	0.39	0.07	1.26	3.95	5.51	0.07	0.12	100721				17	11.9	2.5	30	7.4	70	23.7	136	235	19.5	334	17.1	1.1	1036	74.1	125	12.2	39.7	5.92	0.87	4.33	0.65	3.65	0.7	2.14	0.31	2.19	0.34	10.38	0.39		25.2
Sulu orogen	Liu et al. 2008	61.96	0.67	15.55		4.628	2.38	0.1	3.91	4.41	5.67	0.43	0.04	100325				99.3	27.5	14	88.8	26.6	63.4	24.1	140	369	22.8	368	19.1	2.4	1569	106.5	207	20.9	73	11	2.26	7.75	0.94	4.93	0.85	2.49	0.34	2.32	0.33	11	0.48		24.5
Sulu orogen	Liu et al. 2008	51.49	0.969	16.34		6.5771	5.59	0.14	7.59	3	3.175	0.91	2.93	99530				153.9	64.5	23.5	49.6	35.1	129.6	22.5	70.5	1670	23.2	249	9.9	2.2	7634	94.5	193	20.4	77.2	12.6	2.8	6.73	1.03	4.91	0.85	2.36	0.3	1.87	0.28	5.01	0.14		24.4
Sulu orogen	Liu et al. 2008	51.65	1.105	15.6		7.9744	6.62	0.16	7.67	2.8	2.627	0.46	1.94	99601				17.9	9.3	2.4	5	4.1	40.4	21.1	146	1234	19.5	103	17.1	1.2	2872	68.6	132	14.2	43.4	5.77	1.48	3.92	0.65	3.57	0.68	2.14	0.29	2.12	0.32	3.31	0.96		20.2
Sulu orogen	Liu et al. 2008	51.5	1.13	15.96		7.7519	6.11	0.18	7.44	3.03	3.14	0.47	2.11	99777				188.9	224.5	34	79.6	14.1	208.7	21.8	140	1124	25.2	261	8.9	3.1	3342	61.2	123.6	14.1	55.6	9.41	2.51	6.12	0.97	5.21	0.96	2.71	0.36	2.24	0.34	5.47	0.7		21.5
Sulu orogen	Liu et al. 2008	72.83	0.29	13.4		1.9046	0.42	0.06	1.55	3.13	5.01	0.09	0.7	99.62				96.5	181	19.5	59.6	30	80.3	18.6	56.2	364	18	232	9.93	0.32	908	53	103	11.5	43.3	6.79	1.79	4.74	0.6	3.26	0.69	2.01	0.3	2.03	0.31	6.07	0.4		14.1
Sulu orogen	Liu et al. 2008	72.65	0.29	13.52		1.9402	0.46	0.06	1.56	3.15	5.03	0.11	0.69	99.7				103	187	20.2	60.6	33.6	86.1	20.9	61.4	377	17.2	224	8.74	0.34	921	51	105	11.6	42.4	6.63	1.69	4.47	0.59	3.17	0.66	2.02	0.29	2.03	0.31	5.93	0.46		14.5
Sulu orogen	Tang et al. 2009	53.02	1.15	16.45		7.5166	5.15	0.14	8.8	2.96	2.31	0.74	0.48	99.04			19.3	188	134	27.1	50.6				49.9	1321	23.5	122	10.2		2040	64.6	127	15.2	58	9.56	2.8	7.16	0.87	4.53	0.86	2.2	0.3	1.88	0.28	2.98	0.47		14.1
Sulu orogen	Tang et al. 2009	53.28	1.12	16.25		7.4742	5.22	0.14	8.58	2.97	2.41	0.71	0.56	99.02			19.5	187	153	27.2	53.6				53.9	1315	23.7	127	11.8		2012	67.1	131	15.5	58.6	9.83	2.77	7.17	0.88	4.56	0.88	2.2	0.31	1.86	0.29	3.13	0.55		14.6
Sulu orogen	Tang et al. 2009	53.98	1.21	16.64		7.8323	4.46	0.14	8.25	2.91	2.39	0.57	0.32	99.04			19.4	210	60.3	25.4	24				46.6	1135	23.9	109	9.84		1795	59.4	117	14	53.8	9.28	2.59	6.94	0.86	4.62	0.9	2.29	0.32	1.94	0.3	2.7	0.42		13.7
Sulu orogen	Tang et al. 2009	53.85	1.12	16.44		7.8229	4.55	0.14	8.31	2.98	2.54	0.56	0.39	98.99			20.1	201	62.6	26.5	25.4				51.5	1172	24.1	96.6	8.38		1853	59.1	117	14.1	54.4	9.51	2.68	7.06	0.87	4.62	0.89	2.29	0.32	1.99	0.29	2.42	0.39		13
Sulu orogen	Tang et al. 2009	54.78	1.06	16.26		7.1292	5.08	0.13	7.66	2.92	3.04	0.54	0.2	99.05			18.9	182	211	27	66.1				84.1	948	24.1	172	16.3		1831	59.8	117	13.8	51.4	8.91	2.49	6.72	0.85	4.49	0.87	2.27	0.32	1.92	0.29	4.04	0.86		16.3
Sulu orogen	Tang et al. 2009	56.74	0.95	17.99		6.7124	2.83	0.13	6.21	3.39	3.03	0.55	0.26	99.14			11.6	145	22.1	16.9	12.4				56.4	1136	22.5	154	11.1		2267	63.7	122	14.1	52.5	8.74	2.58	6.52	0.81	4.19	0.81	2.06	0.28	1.76	0.26	3.19	0.44		19.9
Sulu orogen	Tang et al. 2009	57.65	0.95	17.08		6.854	3.08	0.12	6.24	3.05	3.16	0.48	0.17	99.23			13.8	164	17.2	17.7	10.6				76.1	1035	24.4	149	12.5		1751	59.2	115	13.6	51.6	9.07	2.42	6.84	0.86	4.54	0.89	2.27	0.32	1.97	0.3	3.45	0.62		16
Sulu orogen	Tang et al. 2009	54.49	1.07	16.52		7.5454	4.2	0.13	7.83	3.29	2.59	0.55	0.5	99.03			18.7	190	57.3	25.2	23.9				54.3	1169	23.3	90.7	10.1		1852	60.9	117	14.1	53.5	9.14	2.62	6.81	0.84	4.4	0.85	2.19	0.31	1.82	0.29	2.31	0.45		15
Sulu orogen	Tang et al. 2009	52.71	1.2	16.78		7.9661	4.87	0.14	8.56	3.2	2.1	0.59	0.57	98.96			19.2	219	59	28.4	25.1				41.5	1241	22.3	95.7	8.51		1800	54.1	106	12.8	49.5	8.71	2.59	6.48	0.81	4.3	0.8	2.09	0.29	1.7	0.27	2.35	0.38		11.2
Sulu orogen	Tang et al. 2009	52.89	1.15	16.46		7.9907	5.07	0.15	8.86	3.01	1.96	0.55	0.56	98.94			22.2	224	67.3	31	27				38.6	1230	21.6	107	7.35		1657	51.4	100	12.1	47.2	8.43	2.55	6.24	0.79	4.13	0.78	1.97	0.28	1.64	0.24	2.66	0.35		11.6
Sulu orogen	Tang et al. 2009	57.49	0.91	17.24		6.703	3.07	0.12	6.29	3.16	2.94	0.48	0.35	99.05			13.7	167	16.1	18.8	9.14				75.7	1075	24	149	12		1737	59.4	116	13.6	51	9.1	2.47	6.74	0.85	4.5	0.85	2.24	0.3	1.91	0.29	3.36	0.58		17.1
Sulu orogen	Tang et al. 2009	58.22	0.92	17.09		6.481	2.96	0.12	6.14	3.05	3.07	0.47	0.3	99.14			13.6	162	16.6	16	8.9				79.3	1057	23.9	116	12.9		1761	60	115	13.7	51	9.03	2.45	6.72	0.84	4.42	0.86	2.16	0.31	1.9	0.29	2.74	0.63		17.7
Sulu orogen	Tang et al. 2009	58.19	0.9	16.88		6.6208	2.9	0.12	6.23	3.21	3.15	0.47	0.15	99.12			13.6	160	16.3	17.5	9.29				80.4	1051	24.3	177	12.7		1736	60.7	117	13.9	51.8	9.3	2.47	6.83	0.86	4.47	0.87	2.24	0.33	1.92	0.3	4.09	0.65		17.5
Sulu orogen	Tang et al. 2009	58.37	0.89	16.95		6.5899	2.93	0.12	6.12	3.15	3.21	0.46	0.06	99.17			14	162	16	17.5	8.89				80.3	1049	24.3	153	12.3		1727	60.8	118	13.9	52.3	9.27	2.44	6.83	0.87	4.57	0.87	2.24	0.33	1.95	0.3	3.64	0.63		17.3
Sulu orogen	Tang et al. 2009	57.9	0.89	17.03		6.6957	2.92	0.12	6.34	3.26	3.03	0.47	0.2	99.09			13.4	164	16.2	17.9	8.9				71.6	1076	23.8	146	12		1743	59.6	115	13.6	50.9	9.27	2.51	6.75	0.85	4.5	0.87	2.21	0.32	1.85	0.28	3.31	0.6		16.3
Sulu orogen	Tang et al. 2009	59.56	0.83	16.96		5.9046	2.41	0.11	5.34	3.04	3.79	0.44	0.53	99.15			10.5	122	15.5	12.7	9.3				93.8	968	23.5	105	15.8		1998	68.4	126	14.4	52.1	8.79	2.33	6.39	0.81	4.32	0.82	2.17	0.32	1.88	0.29	2.59	0.81		17.3
Sulu orogen	Tang et al. 2009	59.6	0.85	17.02		5.8538	2.43	0.11	5.28	3.06	3.75	0.44	0.5	99.16			10.3	121	14.5	12.7	9.23				94.7	975	22.8	129	15.8		2027	68.7	126	14.4	51.5	8.53	2.28	6.18	0.79	4.12	0.82	2.09	0.31	1.84	0.29	3.04	0.8		19
Sulu orogen	Tang et al. 2009	59.39	0.81	17.28		5.6512	2.39	0.1	5.19	3.05	3.86	0.42	0.79	99.16			10	118	13.6	10.7	9.11				89.7	986	22.5	130	15.3		2063	63.5	119	13.7	49.5	8.42	2.3	6.07	0.78	4.16	0.8	2.1	0.31	1.84	0.28	3.03	0.76		16.6
Sulu orogen	Yang et al. 2005a	63.57	0.32	18.45		2.1093	0.35	0.11	1.37	5.23	6.82	0.09		98.68				32.6	2.8	1.41	1.81	5.3	57.5	21.9	145	221	44	699	28.5	1.35	469	168.4	322.9	33.6	121.1	17.77	2.31	13.86	1.85	8.6	1.55	4.59	0.69	4.31	0.63	18.4	2.42		54.4
Sulu orogen	Yang et al. 2005a	63.7	0.34	18.49		2.0826	0.24	0.1	1.27	5.23	6.94	0.07		98.71				30.5	4.47	1.28	2.77	3.92	47.5	21.5	146	205	50.4	635	31.9	1.43	597	135.5	280.9	31.56	120.2	20.29	2.25	15.32	2.24	10.89	1.99	5.71	0.84	5.07	0.72	19.8	3.05		54.6
Sulu orogen	Yang et al. 2005a	64.03	0.33	18.53		2.0292	0.28	0.1	1.31	5.23	6.94	0.07		99.1				29.6	3.16	1.31	1.79	4.56	50	21.8	150	192	47	675	30.5	1.43	462	133.8	266.4	29.03	108	17.42	2.01	13.25	1.86	8.98	1.64	4.69	0.71	4.41	0.62	18.1	2.58		164
Sulu orogen	Yang et al. 2005a	64.01	0.33	18.56		2.1093	0.32	0.11	1.34	5.31	6.75	0.08		99.17				31.4	2.96	1.48	1.73	4.23	53.9	21.8	138	191	47	680	30.5	0.96	425	147.9	282	29.52	106.6	16.28	1.94	12.83	1.74	8.28	1.52	4.48	0.66	4.07	0.58	16.8	2.42		59.3
Sulu orogen	Yang et al. 2005a	64.2	0.3	18.72		1.8067	0.2	0.08	1.15	5.33	7.05	0.06		99.11				26.7	2.42	1.16	1.63	3.91	44.5	21.6	147	217	43.4	557	27.2	1.16	437	135.1	256.9	27.09	97.17	14.88	1.69	11.72	1.63	7.71	1.42	4.09	0.61	3.58	0.51	14.5	2.17		81.6
Sulu orogen	Yang et al. 2005a	63.13	0.39	18.23		2.5543	0.41	0.13	1.43	5.14	6.97	0.1		98.78				29.1	2.05	1.4	1.65	3.95	58	22	145	213	53.7	848	34.7	1.14	508	164.4	320.1	33.86	124.3	18.96	2.19	14.44	1.98	9.37	1.72	5.05	0.74	4.72	0.68	20	2.66		64.5
Sulu orogen	Yang et al. 2005a	53.45	0.84	17		6.7106	3.07	0.16	5.9	4.02	4.59	0.81		97.38				162	6.09	22.9	13.6	47	132	21.4	126	2352	37.1	514	32.2	2.55		150.4	282.5	30.17	113.3	16.49	4.45	12.65	1.52	6.5	1.17	3.38	0.5	3.21	0.49	12.6	2.14		113
Sulu orogen	Yang et al. 2005a	60.1	0.52	18.29		3.4176	1.36	0.1	3.06	4.27	7.04	0.33		98.9				76.3	10.3	8.17	6.38	6.41	65	20	162	1323	25.9	651	9.62	2.12	4142	97.2	174.3	18.95	72.51	10.67	2.96	8.24	1.03	4.64	0.82	2.43	0.35	2.22	0.34	14.8	0.62		81.1
Sulu orogen	Yang et al. 2005a	48.09	1.2	16.82		9.078	4.8	0.16	6.74	3.19	4.23	1.26		96.69				185	36.9	28.8	18.4	27.3	141	20.4	113	3832	30.5	276	9.75	3.85		129.1	248.7	28.43	116.8	17.46	5.36	13.13	1.5	6.15	1.03	2.75	0.36	2.18	0.32	6.3	0.61		78.2
Sulu orogen	Yang et al. 2005a	60.06	0.52	17.8		3.4532	1.44	0.1	3.14	3.65	7.57	0.35		98.5				72.4	7.74	7.31	6.78	21.4	68.6	19.5	159	1409	28.2	588	17.6	2.88	4287	100.6	188.1	20.27	77.23	11.45	2.93	8.76	1.1	4.88	0.89	2.57	0.39	2.47	0.38	13.1	1.44		80.9
Sulu orogen	Yang et al. 2005a	59.72	0.52	18.13		3.5333	1.4	0.11	3.13	4.22	6.89	0.33		98.42				76.2	9.56	8.75	8.13	7.47	64.7	20.3	155	1319	25.4	685	10.7	1.94	3914	89.95	167.4	18.05	69.24	10.42	2.82	7.94	1	4.46	0.81	2.35	0.34	2.22	0.34	14.9	0.64		71
Sulu orogen	Yang et al. 2005a	60.11	0.52	18.13		3.3998	1.33	0.1	3.03	4.3	6.99	0.32		98.65				70	15.2	8.32	9.14	10.2	67.8	20	155	1213	23.7	621	10.2	1.93	3814	79.66	148.7	16.08	62.5	9.53	2.69	7.15	0.92	4.12	0.74	2.17	0.32	2.04	0.32	13.5	0.62		298
Sulu orogen	Yang et al. 2005a	59.31	0.53	18.09		3.6401	1.49	0.1	3.38	4.29	6.76	0.35		98.39				79.1	12.3	9.25	7.76	9.98	80	20.3	153	1411	24.7	631	9.6	2.23	3939	84.27	157.2	17.12	66.68	10.13	2.83	7.71	0.98	4.37	0.79	2.28	0.33	2.12	0.33	13.6	0.56		99.1
Sulu orogen	Yang et al. 2005a	58.47	0.7	17.79		3.9961	1.17	0.1	2.74	3.84	7.88	0.24		97.41				76.8	11.6	8.6	8.55	14.8	69.9	22.2	179	1053	49	1422	50.4	1.85	2769	194.7	389.6	41.67	152.7	21.8	3.5	16.09	2.04	8.87	1.57	4.67	0.7	4.47	0.69	31.4	5.54		219
Sulu orogen	Yang et al. 2005a	54.44	1	15.22		6.4703	3.56	0.15	5.44	3.49	6.04	0.73		97.33				126	63.1	20.4	18.2	15.3	84.8	23.3	184	1411	45.5	973	64.4	9.34	3448	147.1	306	33.41	126.1	18.86	3.61	14.09	1.78	7.95	1.41	4.1	0.63	4.05	0.62	23	5.33		79.2
Sulu orogen	Yang et al. 2005a	56.59	0.64	16.98		4.9484	2.36	0.11	4.21	3.93	6.53	0.54		97.46				103	18.8	14	12.6	10.5	64.4	21.3	179	1790	29.1	654	30	4.73	5031	118	220	22.85	84.32	12.27	3.05	9.42	1.14	5.04	0.89	2.63	0.4	2.63	0.41	15.1	1.64		68.1
Sulu orogen	Yang et al. 2005a	56.29	0.69	17.15		5.0018	2.52	0.13	4.2	3.96	6.64	0.52		97.72				104	19.5	15.9	15	12.4	67.3	21.3	196	2002	27.4	613	24.6	5.7	5689	115.8	210.6	21.92	81.68	11.87	3.17	9.11	1.11	4.76	0.85	2.45	0.36	2.33	0.35	13.7	1.58		58
Sulu orogen	Yang et al. 2005a	55.86	0.8	16.36		5.2243	3.22	0.14	4.93	3.69	6.4	0.59		97.86				98.7	51.2	19.1	15.2	39.6	81	22.1	193	1511	35.7	543	43.9	6.37	3863	132.9	258.1	27.27	101.5	14.98	3.05	11.22	1.41	6.21	1.09	3.17	0.49	3.12	0.47	13.2	3.13		73.6
Sulu orogen	Yang et al. 2005a	56.67	0.8	17.67		4.5835	2.36	0.1	3.91	3.83	6.83	0.51		97.82				104	14.9	14.8	12.9	18.3	68.4	20.2	179	2064	32.2	123	37.5	4.86		137.6	272.5	29.16	109.6	16.45	3.99	11.78	1.45	6.21	1.05	2.98	0.43	2.64	0.37	4.03	2.71		74.1
Sulu orogen	Zhang et al. 2012	51.49	0.6	12.15		6.586	7.23	0.18	16.41	1.83	0.38	0.45	0.47	98.59			26.9	139	152	24.3	69	9.13	67	17.4	7.9	551	35.2	79	4.92		283	44.6	97.6	11.6	49.6	9.53	2.06	7.53	1.22	6.49	1.29	3.48	0.5	3.09	0.44	2.65	0.46		6.58
Sulu orogen	Zhang et al. 2012	49.45	1.57	17.18		8.6419	5.33	0.13	7.73	3.86	2.06	0.63	1.35	99			23.2	165	52.6	32.7	53.3	44.3	109	23.8	41.6	1181	38.4	322	14.4		1987	60.7	127	16.5	66	12	3.54	10.4	1.38	7.47	1.36	3.78	0.51	3.05	0.41	6.84	0.58		10.4
Sulu orogen	Zhang et al. 2012	48.59	1.68	17.59		9.1848	5.44	0.13	7.64	3.97	2.29	0.67	0.93	99.25			21.9	168	34.2	32.6	43.5	22.9	108	23.2	42.6	1304	39	333	14.4		2318	59	125	16.3	65.8	12.3	3.59	10.4	1.41	7.95	1.41	3.91	0.52	3.12	0.41	6.88	0.59		8.39
Sulu orogen	Zhang et al. 2012	69.25	0.34	14.72		2.0737	0.75	0.02	1.34	4.36	4.74	0.15	1.65	99.65			3.99	27.8	7.2	3.7	5.21	3.85	14.6	18.2	79.8	435	19.4	271	16.7		1980	57.8	98.5	10.5	35.6	5.62	1.33	4.65	0.62	3.38	0.63	1.88	0.29	1.86	0.28	6.59	1.35		11.5
Sulu orogen	Zhang et al. 2012	68.57	0.32	15.04		2.3229	1.05	0.05	2.19	3.63	5.32	0.15	0.58	99.51			4.63	36.9	11.8	5.61	5.81	6.26	35	17.7	199	492	18.2	233	18.3		1555	58.4	110	11.1	40.3	6.13	1.24	4.32	0.65	3.27	0.65	1.85	0.3	1.99	0.31	6.58	1.71		28
Sulu orogen	Zhang et al. 2012	65.24	0.62	12.82		3.9516	1.84	0.1	3.85	3.57	2.72	0.2	4.47	99.87			7.68	70.6	35.6	11	21	23.7	98.3	18.2	103	291	17.9	178	13.8		569	39.3	74.7	7.89	31.2	5.45	1.16	4.11	0.61	3.16	0.64	1.76	0.26	1.63	0.25	5.01	1.07		34.6
Sulu orogen	Zhang et al. 2012	64.64	0.48	15.31		3.2129	1.37	0.03	2.41	4.72	3.96	0.18	2.82	99.53			23.4	155	53.7	34.3	21.5	5.19	52.8	19.7	19.3	620	21.8	275	12.1		972	94.2	166	17.8	61	9.2	2.23	7.46	0.88	4.48	0.76	2.22	0.3	1.86	0.27	6	0.67		6.95
Sulu orogen	Zhang et al. 2012	63.31	0.55	16.64		3.3998	1.91	0.06	3.25	4.56	4.66	0.31	0.56	99.63			6.74	58.4	33.3	10.4	23.24	11	51.9	20.3	81.9	1052	18	292	12.8		3100	69.2	119	12.9	45.4	7.21	2.14	5.86	0.71	3.58	0.64	1.75	0.25	1.47	0.22	6.85	0.85		25.2
Sulu orogen	Zhang et al. 2012	61.62	0.61	15.93		4.2898	2.05	0.07	3.3	5.25	2.81	0.22	2.85	99.53			10.9	87.2	57.4	11.5	20.2	5.05	61.2	21.4	57.2	923	19.2	229	8.52		1386	40.9	73.7	8.73	33.4	5.94	1.75	5.12	0.68	3.6	0.66	1.9	0.26	1.63	0.24	5.41	0.53		17.9
Sulu orogen	Zhang et al. 2012	58.41	0.68	15.75		6.2834	2.52	0.1	4.99	4.44	2.48	0.23	2.95	99.61			17.3	144	67.7	15.5	18.1	15	99.2	20.7	50	720	26.4	230	10.3		1226	45.2	84.6	9.6	39.3	7.07	1.77	5.63	0.88	4.52	0.9	2.46	0.36	2.19	0.32	5.47	0.65		18.4
[truncated: 920 more rows]
[truncated: 2 more columns]

## Sheet: Isotope Data
Sample	Orogen	Reference	Age (Ma)	147Sm/144Nd	143Nd/144Nd
RC973	Caledonian	Compilled in Gómez-Frutos et al. 2023	420	0.08597	0.512028
RC720	Caledonian	Compilled in Gómez-Frutos et al. 2023	425	0.09784	0.511681
RC721	Caledonian	Compilled in Gómez-Frutos et al. 2023	417	0.1405	0.512548
RC1282	Caledonian	Compilled in Gómez-Frutos et al. 2023	414	0.1402	0.511985
RC976	Caledonian	Compilled in Gómez-Frutos et al. 2023	400	0.1514	0.512169
RC872	Caledonian	Compilled in Gómez-Frutos et al. 2023	413	0.121	0.512339
RC723	Caledonian	Compilled in Gómez-Frutos et al. 2023	400	0.1357	0.512151
BC14	Caledonian	Compilled in Gómez-Frutos et al. 2023	440	0.1212	0.511766
RC722	Caledonian	Compilled in Gómez-Frutos et al. 2023	443	0.1407	0.51193
RC982	Caledonian	Compilled in Gómez-Frutos et al. 2023	415	0.1012	0.512236
GH18	Caledonian	Compilled in Gómez-Frutos et al. 2023	406	0.1169	0.512232
RC724	Caledonian	Compilled in Gómez-Frutos et al. 2023	410	0.1013	0.512058
80015	Caledonian	Compilled in Gómez-Frutos et al. 2023	390	0.1215	0.512512
70061	Caledonian	Compilled in Gómez-Frutos et al. 2023	408	0.1165	0.512372
DBL3	Caledonian	Compilled in Gómez-Frutos et al. 2023	408	0.1123	0.512338
243	Caledonian	Compilled in Gómez-Frutos et al. 2023	397	0.08499	0.512326
244	Caledonian	Compilled in Gómez-Frutos et al. 2023	397	0.08639	0.512317
274	Caledonian	Compilled in Gómez-Frutos et al. 2023	397	0.111	0.512255
55-75	Caledonian	Compilled in Gómez-Frutos et al. 2023	392	0.09097	0.512242
56-72	Caledonian	Compilled in Gómez-Frutos et al. 2023	392	0.1095	0.512265
57-73	Caledonian	Compilled in Gómez-Frutos et al. 2023	392	0.1111	0.512261
RC1420	Caledonian	Compilled in Gómez-Frutos et al. 2023	400	0.1134	0.512473
RC1427	Caledonian	Compilled in Gómez-Frutos et al. 2023	400	0.1189	0.512092
RC1430	Caledonian	Compilled in Gómez-Frutos et al. 2023	400	0.1149	0.512155
CH5	Caledonian	Compilled in Gómez-Frutos et al. 2023	390	0.1409	0.512277
RC971	Caledonian	Compilled in Gómez-Frutos et al. 2023	429	0.1111	0.512134
S-1	Caledonian	Compilled in Gómez-Frutos et al. 2023	400	0.0763	0.511874
S-41	Caledonian	Compilled in Gómez-Frutos et al. 2023	400	0.0967	0.511949
S-27	Caledonian	Compilled in Gómez-Frutos et al. 2023	400	0.0941	0.512063
S-39	Caledonian	Compilled in Gómez-Frutos et al. 2023	400	0.0783	0.51203
S-11	Caledonian	Compilled in Gómez-Frutos et al. 2023	400	0.1001	0.512146
S-26	Caledonian	Compilled in Gómez-Frutos et al. 2023	400	0.0894	0.512067
S-40C	Caledonian	Compilled in Gómez-Frutos et al. 2023	400	0.0762	0.512064
S-44	Caledonian	Compilled in Gómez-Frutos et al. 2023	400	0.0948	0.512101
Q-3	Caledonian	Compilled in Gómez-Frutos et al. 2023	400	0.1281	0.512109
Q-2L	Caledonian	Compilled in Gómez-Frutos et al. 2023	400	0.09	0.512007
Q-2M	Caledonian	Compilled in Gómez-Frutos et al. 2023	400	0.0921	0.511887
S-5	Caledonian	Compilled in Gómez-Frutos et al. 2023	400	0.0984	0.512056
S-17	Caledonian	Compilled in Gómez-Frutos et al. 2023	400	0.0934	0.512178
S-21	Caledonian	Compilled in Gómez-Frutos et al. 2023	400	0.1038	0.512089
S-46	Caledonian	Compilled in Gómez-Frutos et al. 2023	400	0.1043	0.512153
S-10	Caledonian	Compilled in Gómez-Frutos et al. 2023	400	0.0985	0.512092
S-15	Caledonian	Compilled in Gómez-Frutos et al. 2023	400	0.1028	0.512227
S-34	Caledonian	Compilled in Gómez-Frutos et al. 2023	400	0.152	0.51209
S-36	Caledonian	Compilled in Gómez-Frutos et al. 2023	400	0.0882	0.512161
S-27X	Caledonian	Compilled in Gómez-Frutos et al. 2023	400	0.1098	0.511204
S-42	Caledonian	Compilled in Gómez-Frutos et al. 2023	400	0.1124	0.512247
RA1	Caledonian	Fowler et al. 2001 - GSL	400	0.0910567	0.51232
PJH215	Caledonian	Fowler et al. 2001 - GSL	400	0.113756	0.51215
PJH192	Caledonian	Fowler et al. 2001 - GSL	400	0.0927851	0.5122
LPR	Caledonian	Fowler et al. 2001 - GSL	400	0.0962727	0.51216
PJH213	Caledonian	Fowler et al. 2001 - GSL	400	0.0956216	0.51217
PJH196	Caledonian	Fowler et al. 2001 - GSL	400	0.0986299	0.51218
PJH191	Caledonian	Fowler et al. 2001 - GSL	400	0.0904649	0.5122
PJH194	Caledonian	Fowler et al. 2001 - GSL	400	0.100426	0.51216
RA2	Caledonian	Fowler et al. 2001 - GSL	400	0.094996	0.51228
RT1	Caledonian	Fowler et al. 2001 - GSL	400	0.0982315	0.51215
R2	Caledonian	Fowler et al. 2001 - GSL	400	0.0922658	0.51214
R3A(P)	Caledonian	Fowler et al. 2001 - GSL	400	0.226692	0.51222
RHG2	Caledonian	Fowler et al. 2001 - GSL	400	0.102093	0.51214
RHG1	Caledonian	Fowler et al. 2001 - GSL	400	0.0880839	0.51212
1	Caledonian	Compilled in Gómez-Frutos et al. 2023	400	0.1152	0.512179
2	Caledonian	Compilled in Gómez-Frutos et al. 2023	400	0.1032	0.512131
3	Caledonian	Compilled in Gómez-Frutos et al. 2023	400	0.1033	0.51233
4	Caledonian	Compilled in Gómez-Frutos et al. 2023	400	0.107	0.511993
5	Caledonian	Compilled in Gómez-Frutos et al. 2023	400	0.1239	0.512196
6	Caledonian	Compilled in Gómez-Frutos et al. 2023	400	0.14	0.51207
7	Caledonian	Compilled in Gómez-Frutos et al. 2023	400	0.1189	0.512012
8	Caledonian	Compilled in Gómez-Frutos et al. 2023	400	0.1096	0.512027
9	Caledonian	Compilled in Gómez-Frutos et al. 2023	400	0.09737	0.512138
10	Caledonian	Compilled in Gómez-Frutos et al. 2023	400	0.1078	0.512101
11	Caledonian	Compilled in Gómez-Frutos et al. 2023	400	0.08668	0.512128
12	Caledonian	Compilled in Gómez-Frutos et al. 2023	400	0.9986	0.51236
JNE08	Caledonian	Compilled in Gómez-Frutos et al. 2023	415	0.10048	0.512035
JNE24	Caledonian	Compilled in Gómez-Frutos et al. 2023	415	0.09364	0.512011
JNE05	Caledonian	Compilled in Gómez-Frutos et al. 2023	418	0.10086	0.512114
JNE21	Caledonian	Compilled in Gómez-Frutos et al. 2023	418	0.09138	0.512091
JNE07	Caledonian	Compilled in Gómez-Frutos et al. 2023	418	0.10321	0.51208
JNE27	Caledonian	Compilled in Gómez-Frutos et al. 2023	410	0.09088	0.511878
JNGC87	Caledonian	Compilled in Gómez-Frutos et al. 2023	408	0.09978	0.511849
JNGC88	Caledonian	Compilled in Gómez-Frutos et al. 2023	422	0.10907	0.512169
JNGC89	Caledonian	Compilled in Gómez-Frutos et al. 2023	422	0.10914	0.512171
JNE20	Caledonian	Compilled in Gómez-Frutos et al. 2023	423	0.11139	0.512143
GF 10.89/4	Caledonian	Compilled in Gómez-Frutos et al. 2023	425	0.1135	0.512312
GF 12.89/1	Caledonian	Compilled in Gómez-Frutos et al. 2023	425	0.1002	0.512294
GF 04.90/13	Caledonian	Compilled in Gómez-Frutos et al. 2023	425	0.1034	0.512294
GF 10.90/4	Caledonian	Compilled in Gómez-Frutos et al. 2023	425	0.1026	0.512312
GF 10.90/9	Caledonian	Compilled in Gómez-Frutos et al. 2023	425	0.0988	0.512237
GF 10.90/14	Caledonian	Compilled in Gómez-Frutos et al. 2023	425	0.1124	0.51234
GF 10.90/15	Caledonian	Compilled in Gómez-Frutos et al. 2023	425	0.1034	0.512295
GF 10.90/17	Caledonian	Compilled in Gómez-Frutos et al. 2023	425	0.1037	0.51232
GF 06.91/7E	Caledonian	Compilled in Gómez-Frutos et al. 2023	425	0.1036	0.51231
GF 06.91/7F	Caledonian	Compilled in Gómez-Frutos et al. 2023	425	0.1051	0.512306
GF 06.91/9	Caledonian	Compilled in Gómez-Frutos et al. 2023	425	0.1168	0.51234
GF 02.92/23	Caledonian	Compilled in Gómez-Frutos et al. 2023	425	0.0947	0.512191
GF 10.89/5A	Caledonian	Compilled in Gómez-Frutos et al. 2023	425	0.1014	0.512379
GF 10.89/5G	Caledonian	Compilled in Gómez-Frutos et al. 2023	425	0.1023	0.512341
GF 12.89/12A	Caledonian	Compilled in Gómez-Frutos et al. 2023	425	0.1146	0.51232
GF 04.90/16A	Caledonian	Compilled in Gómez-Frutos et al. 2023	425	0.1	0.512345
GF 04.90/16B	Caledonian	Compilled in Gómez-Frutos et al. 2023	425	0.1026	0.512395
GF 04.90/16C	Caledonian	Compilled in Gómez-Frutos et al. 2023	425	0.0979	0.512383
GF 10.90/14	Caledonian	Compilled in Gómez-Frutos et al. 2023	425	0.1197	0.512355
GF 06.91/7A	Caledonian	Compilled in Gómez-Frutos et al. 2023	425	0.1067	0.512364
GF 06.91/7B	Caledonian	Compilled in Gómez-Frutos et al. 2023	425	0.0953	0.512381
GF 06.91/7C	Caledonian	Compilled in Gómez-Frutos et al. 2023	425	0.1055	0.512329
GF 06.91/7D	Caledonian	Compilled in Gómez-Frutos et al. 2023	425	0.1034	0.512331
GF 06.91/7E	Caledonian	Compilled in Gómez-Frutos et al. 2023	425	0.1033	0.512376
GH 04.90/19	Caledonian	Compilled in Gómez-Frutos et al. 2023	425	0.1154	0.512254
GH 04.90/21	Caledonian	Compilled in Gómez-Frutos et al. 2023	425	0.128	0.512419
DRR 129.2	Caledonian	Compilled in Gómez-Frutos et al. 2023	425	0.1802	0.512561
DRR 130	Caledonian	Compilled in Gómez-Frutos et al. 2023	425	0.1936	0.51268
DRR 132	Caledonian	Compilled in Gómez-Frutos et al. 2023	425	0.1225	0.512335
ARR 09.89/11	Caledonian	Compilled in Gómez-Frutos et al. 2023	425	0.1018	0.512276
ARR 04.90/2	Caledonian	Compilled in Gómez-Frutos et al. 2023	425	0.1436	0.512469
ARR 04.90/4	Caledonian	Compilled in Gómez-Frutos et al. 2023	425	0.134	0.512245
ARR 10.90/18A	Caledonian	Compilled in Gómez-Frutos et al. 2023	425	0.1319	0.512389
ARR 10.90/19	Caledonian	Compilled in Gómez-Frutos et al. 2023	425	0.1307	0.512173
DRR 103	Caledonian	Compilled in Gómez-Frutos et al. 2023	425	0.1412	0.512459
DRR 108	Caledonian	Compilled in Gómez-Frutos et al. 2023	425	0.1258	0.512396
DRR 110	Caledonian	Compilled in Gómez-Frutos et al. 2023	425	0.1349	0.512321
DRR 112	Caledonian	Compilled in Gómez-Frutos et al. 2023	425	0.1057	0.51216
DRR 115	Caledonian	Compilled in Gómez-Frutos et al. 2023	425	0.1409	0.512323
Vogesite	Caledonian	Compilled in Gómez-Frutos et al. 2023	400	0.0791	0.511876
Minette	Caledonian	Compilled in Gómez-Frutos et al. 2023	400	0.0823	0.51185
Minette	Caledonian	Compilled in Gómez-Frutos et al. 2023	400	0.0799	0.511838
Minette	Caledonian	Compilled in Gómez-Frutos et al. 2023	400	0.0801	0.512005
Minette	Caledonian	Compilled in Gómez-Frutos et al. 2023	400	0.0825	0.512002
Vogesite	Caledonian	Compilled in Gómez-Frutos et al. 2023	400	0.0784	0.511926
Kersantite	Caledonian	Compilled in Gómez-Frutos et al. 2023	400	0.0701	0.511732
Minette	Caledonian	Compilled in Gómez-Frutos et al. 2023	400	0.0847	0.511859
Minette	Caledonian	Compilled in Gómez-Frutos et al. 2023	400	0.0827	0.511683
Minette	Caledonian	Compilled in Gómez-Frutos et al. 2023	400	0.0819	0.512302
Minette	Caledonian	Compilled in Gómez-Frutos et al. 2023	400	0.0908	0.512349
Minette	Caledonian	Compilled in Gómez-Frutos et al. 2023	400	0.0917	0.512356
Minette	Caledonian	Compilled in Gómez-Frutos et al. 2023	400	0.0998	0.512526
Minette	Caledonian	Compilled in Gómez-Frutos et al. 2023	400	0.0909	0.512312
Minette	Caledonian	Compilled in Gómez-Frutos et al. 2023	400	0.0837	0.512259
Hnnbd	Caledonian	Compilled in Gómez-Frutos et al. 2023	400	0.1275	0.512492
Hnnbd	Caledonian	Compilled in Gómez-Frutos et al. 2023	400	0.1075	0.512338
Hnnbd	Caledonian	Compilled in Gómez-Frutos et al. 2023	400	0.1078	0.512403
Hnnbd	Caledonian	Compilled in Gómez-Frutos et al. 2023	400	0.0126	0.512449
Hnnbd	Caledonian	Compilled in Gómez-Frutos et al. 2023	400	0.1337	0.512661
Hnnbd	Caledonian	Compilled in Gómez-Frutos et al. 2023	400	0.1042	0.512409
Hnnbd	Caledonian	Compilled in Gómez-Frutos et al. 2023	400	0.0997	0.512369
Hnnbd	Caledonian	Compilled in Gómez-Frutos et al. 2023	400	0.0959	0.51233
Hnnbd	Caledonian	Compilled in Gómez-Frutos et al. 2023	400	0.126	0.512405
Hnnbd	Caledonian	Compilled in Gómez-Frutos et al. 2023	400	0.0847	0.51231
Hnnbd	Caledonian	Compilled in Gómez-Frutos et al. 2023	400	0.1042	0.512409
Hnnbd	Caledonian	Compilled in Gómez-Frutos et al. 2023	400	0.1212	0.512521
Hnnbd	Caledonian	Compilled in Gómez-Frutos et al. 2023	400	0.09	0.51233
Hnnbd	Caledonian	Compilled in Gómez-Frutos et al. 2023	400	0.101	0.51239
Hnnbd	Caledonian	Compilled in Gómez-Frutos et al. 2023	400	0.135	0.512679
Hnnbd	Caledonian	Compilled in Gómez-Frutos et al. 2023	400	0.1195	0.512417
Hnnbd	Caledonian	Compilled in Gómez-Frutos et al. 2023	400	0.1073	0.512463
Hnnbd	Caledonian	Compilled in Gómez-Frutos et al. 2023	400	0.1225	0.51255
Hnnbd	Caledonian	Compilled in Gómez-Frutos et al. 2023	400	0.1218	0.512459
Hnnbd	Caledonian	Compilled in Gómez-Frutos et al. 2023	400	0.1218	0.512449
Hnnbd	Caledonian	Compilled in Gómez-Frutos et al. 2023	400	0.1087	0.512329
Minette	Caledonian	Compilled in Gómez-Frutos et al. 2023	400	0.1029	0.512221
JNE03	Caledonian	Compilled in Gómez-Frutos et al. 2023	415	0.09497	0.512055
JNE04	Caledonian	Compilled in Gómez-Frutos et al. 2023	415	0.08272	0.512015
JNE09	Caledonian	Compilled in Gómez-Frutos et al. 2023	415	0.11514	0.512046
JNE13	Caledonian	Compilled in Gómez-Frutos et al. 2023	416	0.10807	0.512073
JNE06	Caledonian	Compilled in Gómez-Frutos et al. 2023	418	0.09593	0.512037
JNE10	Caledonian	Compilled in Gómez-Frutos et al. 2023	416	0.12761	0.512301
JNE11	Caledonian	Compilled in Gómez-Frutos et al. 2023	416	0.13174	0.512291
JNE15	Caledonian	Compilled in Gómez-Frutos et al. 2023	418	0.11113	0.512054
JNE16	Caledonian	Compilled in Gómez-Frutos et al. 2023	418	0.11583	0.512223
JNE18	Caledonian	Compilled in Gómez-Frutos et al. 2023	418	0.1133	0.512102
JNGC15	Caledonian	Compilled in Gómez-Frutos et al. 2023	427	0.13602	0.512291
JNGC17	Caledonian	Compilled in Gómez-Frutos et al. 2023	427	0.13893	0.512069
ZS-1	Variscan/Iberia	Compilled in Gómez-Frutos et al. 2023	307	0.1171	0.512264
TAV-1	Variscan/Iberia	Compilled in Gómez-Frutos et al. 2023	307	0.1106	0.512273
EC-2	Variscan/Iberia	Compilled in Gómez-Frutos et al. 2023	307	0.1293	0.512326
EC-1	Variscan/Iberia	Compilled in Gómez-Frutos et al. 2023	307	0.1261	0.51235
LN-8	Variscan/Iberia	Compilled in Gómez-Frutos et al. 2023	307	0.1131	0.512285
CD-1	Variscan/Iberia	Compilled in Gómez-Frutos et al. 2023	307	0.1351	0.512376
BL-23	Variscan/Iberia	Compilled in Gómez-Frutos et al. 2023	307	0.1045	0.512311
BL-25	Variscan/Iberia	Compilled in Gómez-Frutos et al. 2023	307	0.1055	0.512329
R-9	Variscan/Iberia	Compilled in Gómez-Frutos et al. 2023	307	0.115	0.512352
R-10	Variscan/Iberia	Compilled in Gómez-Frutos et al. 2023	307	0.1197	0.512309
Q-33	Variscan/Iberia	Compilled in Gómez-Frutos et al. 2023	307	0.1048	0.512359
Q-32	Variscan/Iberia	Compilled in Gómez-Frutos et al. 2023	307	0.1101	0.512312
VA-14	Variscan/Iberia	Compilled in Gómez-Frutos et al. 2023	307	0.1207	0.512299
VA-10	Variscan/Iberia	Compilled in Gómez-Frutos et al. 2023	307	0.1224	0.512308
PZ-2	Variscan/Iberia	Compilled in Gómez-Frutos et al. 2023	307	0.1094	0.512295
PZ-1	Variscan/Iberia	Compilled in Gómez-Frutos et al. 2023	307	0.118	0.512307
M330	Variscan/Iberia	Compilled in Gómez-Frutos et al. 2023	295	0.1393	0.512232
M424	Variscan/Iberia	Compilled in Gómez-Frutos et al. 2023	295	0.1334	0.512331
M660A	Variscan/Iberia	Compilled in Gómez-Frutos et al. 2023	295	0.1305	0.512402
M799	Variscan/Iberia	Compilled in Gómez-Frutos et al. 2023	295	0.1411	0.51239
M655	Variscan/Iberia	Compilled in Gómez-Frutos et al. 2023	295	0.1164	0.512233
M35	Variscan/Iberia	Compilled in Gómez-Frutos et al. 2023	295	0.1345	0.512169
M123	Variscan/Iberia	Compilled in Gómez-Frutos et al. 2023	295	0.1076	0.512203
M583C	Variscan/Iberia	Compilled in Gómez-Frutos et al. 2023	295	0.1122	0.51211
M580A	Variscan/Iberia	Compilled in Gómez-Frutos et al. 2023	295	0.1091	0.512214
M175	Variscan/Iberia	Compilled in Gómez-Frutos et al. 2023	295	0.1166	0.512249
M47	Variscan/Iberia	Compilled in Gómez-Frutos et al. 2023	295	0.1061	0.512148
M783	Variscan/Iberia	Compilled in Gómez-Frutos et al. 2023	295	0.1136	0.512154
M789	Variscan/Iberia	Compilled in Gómez-Frutos et al. 2023	295	0.1732	0.512155
M750	Variscan/Iberia	Compilled in Gómez-Frutos et al. 2023	295	0.1194	0.512278
M771	Variscan/Iberia	Compilled in Gómez-Frutos et al. 2023	295	0.1259	0.512288
95916	Variscan/Iberia	Villaseca et al. 1998	300	0.1327	0.512189
76873	Variscan/Iberia	Villaseca et al. 1998	291	0.1438	0.512197
Y-81	Variscan/Iberia	Villaseca et al. 1998	300	0.1679	0.512255
Y-82	Variscan/Iberia	Villaseca et al. 1998	300	0.1839	0.512316
Y-85	Variscan/Iberia	Villaseca et al. 1998	300	0.1383	0.512209
77931	Variscan/Iberia	Villaseca et al. 1998	320	0.1208	0.512189
80910	Variscan/Iberia	Villaseca et al. 1998	320	0.1339	0.512191
80212	Variscan/Iberia	Villaseca et al. 1998	320	0.1429	0.512189
80913	Variscan/Iberia	Villaseca et al. 1998	320	0.2197	0.512364
92460	Variscan/Iberia	Villaseca et al. 1998	323	0.1309	0.512214
92444	Variscan/Iberia	Villaseca et al. 1998	299	0.1463	0.512208
95922	Variscan/Iberia	Villaseca et al. 1998	284	0.1395	0.51217
96029	Variscan/Iberia	Villaseca et al. 1998	284	0.1413	0.512226
96024	Variscan/Iberia	Villaseca et al. 1998	284	0.1534	0.512282
55718	Variscan/Iberia	Villaseca et al. 1998	310	0.0887	0.512164
56205	Variscan/Iberia	Villaseca et al. 1998	310	0.1308	0.512174
55702	Variscan/Iberia	Villaseca et al. 1998	310	0.175	0.512275
56201	Variscan/Iberia	Villaseca et al. 1998	310	0.1979	0.512335
112899	Variscan/Iberia	Orejana et al. 2020	285	0.14643	0.512414
112900	Variscan/Iberia	Orejana et al. 2020	285	0.148505	0.512629
112903	Variscan/Iberia	Orejana et al. 2020	285	0.149758	0.512408
112904	Variscan/Iberia	Orejana et al. 2020	285	0.151996	0.512418
116453	Variscan/Iberia	Orejana et al. 2020	285	0.136576	0.512316
112905	Variscan/Iberia	Orejana et al. 2020	285	0.110205	0.51238
112907	Variscan/Iberia	Orejana et al. 2020	285	0.106495	0.512334
112908	Variscan/Iberia	Orejana et al. 2020	285	0.102195	0.512278
116450	Variscan/Iberia	Orejana et al. 2020	285	0.197	0.512771
M593	Variscan/Iberia	Compilled in Gómez-Frutos et al. 2023	295	0.1397	0.512435
M661A	Variscan/Iberia	Compilled in Gómez-Frutos et al. 2023	295	0.1397	0.51243
M665	Variscan/Iberia	Compilled in Gómez-Frutos et al. 2023	295	0.1209	0.51243
M670	Variscan/Iberia	Compilled in Gómez-Frutos et al. 2023	295	0.1151	0.512402
M683A	Variscan/Iberia	Compilled in Gómez-Frutos et al. 2023	295	0.1706	0.512363
M794	Variscan/Iberia	Compilled in Gómez-Frutos et al. 2023	295	0.1276	0.512407
M330	Variscan/Iberia	Compilled in Gómez-Frutos et al. 2023	295	0.1393	0.512232
M424	Variscan/Iberia	Compilled in Gómez-Frutos et al. 2023	295	0.1334	0.512331
M655A	Variscan/Iberia	Compilled in Gómez-Frutos et al. 2023	295	0.1164	0.512233
M660A	Variscan/Iberia	Compilled in Gómez-Frutos et al. 2023	295	0.1305	0.512402
M799	Variscan/Iberia	Compilled in Gómez-Frutos et al. 2023	295	0.1411	0.51239
M35	Variscan/Iberia	Compilled in Gómez-Frutos et al. 2023	295	0.1345	0.512169
M123	Variscan/Iberia	Compilled in Gómez-Frutos et al. 2023	295	0.1076	0.512203
M175	Variscan/Iberia	Compilled in Gómez-Frutos et al. 2023	295	0.1166	0.512249
M566D	Variscan/Iberia	Compilled in Gómez-Frutos et al. 2023	295	0.1207	0.512286
M580	Variscan/Iberia	Compilled in Gómez-Frutos et al. 2023	295	0.1091	0.512214
M583C	Variscan/Iberia	Compilled in Gómez-Frutos et al. 2023	295	0.1122	0.51211
M47	Variscan/Iberia	Compilled in Gómez-Frutos et al. 2023	295	0.1061	0.512148
M783	Variscan/Iberia	Compilled in Gómez-Frutos et al. 2023	295	0.1136	0.512154
M789	Variscan/Iberia	Compilled in Gómez-Frutos et al. 2023	295	0.1732	0.512155
M577A	Variscan/Iberia	Compilled in Gómez-Frutos et al. 2023	295	0.1151	0.512278
M36	Variscan/Iberia	Compilled in Gómez-Frutos et al. 2023	295	0.1348	0.512231
M566A	Variscan/Iberia	Compilled in Gómez-Frutos et al. 2023	295	0.1103	0.512414
M572A	Variscan/Iberia	Compilled in Gómez-Frutos et al. 2023	295	0.1108	0.51224
M575	Variscan/Iberia	Compilled in Gómez-Frutos et al. 2023	295	0.1151	0.512337
M601A	Variscan/Iberia	Compilled in Gómez-Frutos et al. 2023	295	0.1468	0.512284
M656	Variscan/Iberia	Compilled in Gómez-Frutos et al. 2023	295	0.1417	0.512393
M698A	Variscan/Iberia	Compilled in Gómez-Frutos et al. 2023	295	0.1146	0.512267
M709	Variscan/Iberia	Compilled in Gómez-Frutos et al. 2023	295	0.1187	0.512243
M727A	Variscan/Iberia	Compilled in Gómez-Frutos et al. 2023	295	0.1186	0.512238
M706B	Variscan/Iberia	Compilled in Gómez-Frutos et al. 2023	295	0.1269	0.512245
M750	Variscan/Iberia	Compilled in Gómez-Frutos et al. 2023	295	0.1194	0.512278
M760	Variscan/Iberia	Compilled in Gómez-Frutos et al. 2023	295	0.1322	0.512239
M771	Variscan/Iberia	Compilled in Gómez-Frutos et al. 2023	295	0.1259	0.512288
107038	Variscan/Iberia	Orejana et al. 2009	305	0.154	0.512471
107039	Variscan/Iberia	Orejana et al. 2009	305	0.142	0.512449
107048	Variscan/Iberia	Orejana et al. 2009	305	0.133	0.512392
107053	Variscan/Iberia	Orejana et al. 2009	305	0.132	0.512525
107057	Variscan/Iberia	Orejana et al. 2009	305	0.138	0.512435
107055	Variscan/Iberia	Orejana et al. 2009	305	0.148	0.512574
107632	Variscan/Iberia	Orejana et al. 2009	305	0.133	0.512376
108599	Variscan/Iberia	Orejana et al. 2009	305	0.152	0.512618
108601	Variscan/Iberia	Orejana et al. 2009	305	0.149	0.512633
108604	Variscan/Iberia	Orejana et al. 2009	305	0.122	0.512265
108585	Variscan/Iberia	Orejana et al. 2009	305	0.158	0.512685
108588	Variscan/Iberia	Orejana et al. 2009	305	0.149	0.512667
108591	Variscan/Iberia	Orejana et al. 2009	305	0.104	0.512317
108595	Variscan/Iberia	Orejana et al. 2009	305	0.146	0.51247
68931	Variscan/Iberia	Pérez-Soba and Villaseca 2010	307	0.1561	0.512278
87225	Variscan/Iberia	Pérez-Soba and Villaseca 2010	307	0.1563	0.512276
87161	Variscan/Iberia	Pérez-Soba and Villaseca 2010	307	0.2396	0.512387
106046	Variscan/Iberia	Pérez-Soba and Villaseca 2010	307	0.1627	0.512363
107031	Variscan/Iberia	Pérez-Soba and Villaseca 2010	307	0.179	0.512393
106045	Variscan/Iberia	Pérez-Soba and Villaseca 2010	307	0.3023	0.512634
POR-15	Variscan/Iberia	Unpublished	318	0.1053	0.512113
18G	Variscan/Iberia	Unpublished	318	0.1228	0.512467
55-2	Variscan/Iberia	Unpublished	318	0.1338	0.51246
C-60	Variscan/Iberia	Unpublished	318	0.0975	0.512305
FN1	Variscan/Iberia	Unpublished	318	0.1376	0.512297
18F	Variscan/Iberia	Unpublished	318	0.1204	0.512174
FM1	Variscan/Iberia	Unpublished	318	0.0962	0.512231
A119846	Variscan/Iberia	Compilled in Gómez-Frutos et al. 2023	345	0.1002	0.512161
A119815	Variscan/Iberia	Compilled in Gómez-Frutos et al. 2023	345	0.1081	0.512204
GC2559902	Variscan/Iberia	Compilled in Gómez-Frutos et al. 2023	345	0.1315	0.512213
H90110a	Variscan/Iberia	Compilled in Gómez-Frutos et al. 2023	345	0.1563	0.512639
H90111	Variscan/Iberia	Compilled in Gómez-Frutos et al. 2023	345	0.1289	0.512337
H90112	Variscan/Iberia	Compilled in Gómez-Frutos et al. 2023	345	0.1439	0.512358
H90113	Variscan/Iberia	Compilled in Gómez-Frutos et al. 2023	345	0.1342	0.512343
H90114	Variscan/Iberia	Compilled in Gómez-Frutos et al. 2023	345	0.1328	0.512462
H90144	Variscan/Iberia	Compilled in Gómez-Frutos et al. 2023	345	0.1307	0.512303
H90145	Variscan/Iberia	Compilled in Gómez-Frutos et al. 2023	345	0.1237	0.512317
H9018	Variscan/Iberia	Compilled in Gómez-Frutos et al. 2023	345	0.1253	0.51235
H9019a2	Variscan/Iberia	Compilled in Gómez-Frutos et al. 2023	345	0.133	0.512315
SMP-2	Variscan/Iberia	Compilled in Gómez-Frutos et al. 2023	319	0.1438	0.512304
SMP-3	Variscan/Iberia	Compilled in Gómez-Frutos et al. 2023	319	0.1168	0.512219
SMP-5	Variscan/Iberia	Compilled in Gómez-Frutos et al. 2023	319	0.1149	0.512261
C121	Variscan/France	Compilled in Couzinié et al. 2016	315	0.16029	0.512309
8903	Variscan/France	Compilled in Couzinié et al. 2016	315	0.11379	0.512282
8906	Variscan/France	Compilled in Couzinié et al. 2016	315	0.15038	0.512234
Pin90_14	Variscan/France	Compilled in Couzinié et al. 2016	315	0.1221	0.51213
2328	Variscan/France	Compilled in Couzinié et al. 2016	315	0.13447	0.512197
4395	Variscan/France	Compilled in Couzinié et al. 2016	315	0.17594	0.512313
5329	Variscan/France	Compilled in Couzinié et al. 2016	315	0.133	0.512175
5581	Variscan/France	Compilled in Couzinié et al. 2016	315	0.15326	0.5122
5584	Variscan/France	Compilled in Couzinié et al. 2016	315	0.14772	0.512177
151	Variscan/France	Compilled in Couzinié et al. 2016	315	0.109	0.512058
152	Variscan/France	Compilled in Couzinié et al. 2016	315	0.1264	0.512124
755	Variscan/France	Compilled in Couzinié et al. 2016	315	0.1116	0.51214
1157	Variscan/France	Compilled in Couzinié et al. 2016	315	0.1293	0.512139
L342	Variscan/France	Compilled in Couzinié et al. 2016	315	0.116	0.512197
83-127	Variscan/France	Compilled in Couzinié et al. 2016	315	0.1222	0.512178
84-100	Variscan/France	Compilled in Couzinié et al. 2016	315	0.1174	0.512154
82-49	Variscan/France	Compilled in Couzinié et al. 2016	315	0.1218	0.512134
86-50	Variscan/France	Compilled in Couzinié et al. 2016	315	0.1191	0.512131
82-138	Variscan/France	Compilled in Couzinié et al. 2016	315	0.0966	0.511947
84-103	Variscan/France	Compilled in Couzinié et al. 2016	315	0.1108	0.511832
1150	Variscan/France	Compilled in Couzinié et al. 2016	315	0.1193	0.51235
Na.	Variscan/France	Compilled in Couzinié et al. 2016	310	0.1231	0.512118
Na.	Variscan/France	Compilled in Couzinié et al. 2016	310	0.1269	0.512287
Na.	Variscan/France	Compilled in Couzinié et al. 2016	310	0.0787	0.512042
Na.	Variscan/France	Compilled in Couzinié et al. 2016	310	0.07	0.512005
Na.	Variscan/France	Compilled in Couzinié et al. 2016	325	0.1305	0.512201
Na.	Variscan/France	Compilled in Couzinié et al. 2016	325	0.1114	0.512139
Na.	Variscan/France	Compilled in Couzinié et al. 2016	325	0.1292	0.512137
Na.	Variscan/France	Compilled in Couzinié et al. 2016	325	0.1221	0.512113
Na.	Variscan/France	Compilled in Couzinié et al. 2016	325	0.0956	0.512019
Na.	Variscan/France	Compilled in Couzinié et al. 2016	325	0.1102	0.512136
Na.	Variscan/France	Compilled in Couzinié et al. 2016	325	0.1209	0.512222
Na.	Variscan/France	Compilled in Couzinié et al. 2016	325	0.1137	0.51212
Na.	Variscan/France	Compilled in Couzinié et al. 2016	325	0.1011	0.512103
Na.	Variscan/France	Compilled in Couzinié et al. 2016	325	0.0941	0.512073
Na.	Variscan/France	Compilled in Couzinié et al. 2016	325	0.1063	0.512122
Na.	Variscan/France	Compilled in Couzinié et al. 2016	325	0.1048	0.512148
Na.	Variscan/France	Compilled in Couzinié et al. 2016	325	0.0942	0.512179
Na.	Variscan/France	Compilled in Couzinié et al. 2016	325	0.1221	0.512173
Na.	Variscan/France	Compilled in Couzinié et al. 2016	325	0.1294	0.512142
Na.	Variscan/France	Compilled in Couzinié et al. 2016	325	0.116	0.512197
Na.	Variscan/France	Compilled in Couzinié et al. 2016	325	0.1222	0.512178
Na.	Variscan/France	Compilled in Couzinié et al. 2016	325	0.1174	0.512154
Na.	Variscan/France	Compilled in Couzinié et al. 2016	325	0.1218	0.512134
Na.	Variscan/France	Compilled in Couzinié et al. 2016	325	0.1191	0.512131
Na.	Variscan/France	Compilled in Couzinié et al. 2016	325	0.0966	0.511947
Na.	Variscan/France	Compilled in Couzinié et al. 2016	325	0.1108	0.511832
Na.	Variscan/France	Compilled in Couzinié et al. 2016	355	0.1131	0.512163
Na.	Variscan/France	Compilled in Couzinié et al. 2016	355	0.1004	0.512103
Na.	Variscan/France	Compilled in Couzinié et al. 2016	355	0.0979	0.512114
Na.	Variscan/France	Compilled in Couzinié et al. 2016	355	0.0833	0.511962
Na.	Variscan/France	Compilled in Couzinié et al. 2016	355	0.0938	0.512044
Na.	Variscan/France	Compilled in Couzinié et al. 2016	355	0.1054	0.512092
Na.	Variscan/France	Compilled in Couzinié et al. 2016	355	0.1044	0.51208
Na.	Variscan/France	Compilled in Couzinié et al. 2016	355	0.103	0.512098
Na.	Variscan/France	Compilled in Couzinié et al. 2016	355	0.0983	0.512116
Na.	Variscan/France	Compilled in Couzinié et al. 2016	355	0.1017	0.512103
Na.	Variscan/France	Compilled in Couzinié et al. 2016	355	0.1029	0.512114
Na.	Variscan/France	Compilled in Couzinié et al. 2016	355	0.1137	0.512087
Na.	Variscan/France	Compilled in Couzinié et al. 2016	355	0.1105	0.512081
Na.	Variscan/France	Compilled in Couzinié et al. 2016	355	0.107	0.51202
Na.	Variscan/France	Compilled in Couzinié et al. 2016	355	0.1023	0.512059
Na.	Variscan/France	Compilled in Couzinié et al. 2016	355	0.1122	0.512049
Na.	Variscan/France	Compilled in Couzinié et al. 2016	325	0.0956	0.51215
Na.	Variscan/France	Compilled in Couzinié et al. 2016	325	0.0967	0.512136
Na.	Variscan/France	Compilled in Couzinié et al. 2016	325	0.0943	0.512171
Na.	Variscan/France	Compilled in Couzinié et al. 2016	325	0.1256	0.51205
Na.	Variscan/France	Compilled in Couzinié et al. 2016	325	0.1069	0.512114
Na.	Variscan/France	Compilled in Couzinié et al. 2016	325	0.1068	0.512115
Na.	Variscan/France	Compilled in Couzinié et al. 2016	325	0.1015	0.511963
Na.	Variscan/France	Compilled in Couzinié et al. 2016	325	0.1019	0.512082
Na.	Variscan/France	Compilled in Couzinié et al. 2016	325	0.108	0.512067
Na.	Variscan/France	Compilled in Couzinié et al. 2016	325	0.1224	0.512118
Na.	Variscan/France	Compilled in Couzinié et al. 2016	325	0.1019	0.512147
Na.	Variscan/France	Compilled in Couzinié et al. 2016	325	0.0932	0.511919
EQU-11	Variscan/Bohemia	Compilled in Gómez-Frutos et al. 2023	320	0.15353	0.512179
EQU-12	Variscan/Bohemia	Compilled in Gómez-Frutos et al. 2023	320	0.16963	0.512356
EQU-13	Variscan/Bohemia	Compilled in Gómez-Frutos et al. 2023	320	0.14335	0.512307
POR-2	Variscan/Bohemia	Compilled in Gómez-Frutos et al. 2023	320	0.1243	0.512279
POR-4	Variscan/Bohemia	Compilled in Gómez-Frutos et al. 2023	320	0.13413	0.512305
POR-8	Variscan/Bohemia	Compilled in Gómez-Frutos et al. 2023	320	0.12613	0.512353
POR-9	Variscan/Bohemia	Compilled in Gómez-Frutos et al. 2023	320	0.20975	0.512407
POR-21	Variscan/Bohemia	Compilled in Gómez-Frutos et al. 2023	320	0.14437	0.51222
LAM-3	Variscan/Bohemia	Compilled in Gómez-Frutos et al. 2023	320	0.11207	0.51241
LAM-4	Variscan/Bohemia	Compilled in Gómez-Frutos et al. 2023	320	0.0907	0.512348
HYB-2	Variscan/Bohemia	Compilled in Gómez-Frutos et al. 2023	320	0.12983	0.51241
HYB-5	Variscan/Bohemia	Compilled in Gómez-Frutos et al. 2023	320	0.09839	0.512312
HYB-10	Variscan/Bohemia	Compilled in Gómez-Frutos et al. 2023	320	0.12618	0.51231
HYB-11	Variscan/Bohemia	Compilled in Gómez-Frutos et al. 2023	320	0.11867	0.512317
Sa-1	Variscan/Bohemia	Compilled in Gómez-Frutos et al. 2023	345	0.1188	0.512476
Sa-3	Variscan/Bohemia	Compilled in Gómez-Frutos et al. 2023	345	0.1189	0.512479
Koz-2	Variscan/Bohemia	Compilled in Gómez-Frutos et al. 2023	345	0.1128	0.51221
Koz-4	Variscan/Bohemia	Compilled in Gómez-Frutos et al. 2023	345	0.1121	0.512186
Koz-5	Variscan/Bohemia	Compilled in Gómez-Frutos et al. 2023	345	0.1141	0.512187
Koz-6	Variscan/Bohemia	Compilled in Gómez-Frutos et al. 2023	345	0.1127	0.512267
Gbl-1	Variscan/Bohemia	Compilled in Gómez-Frutos et al. 2023	345	0.1217	0.512316
Gbl-2	Variscan/Bohemia	Compilled in Gómez-Frutos et al. 2023	345	0.1366	0.512334
Bl-1	Variscan/Bohemia	Compilled in Gómez-Frutos et al. 2023	345	0.0946	0.512101
Cv-1	Variscan/Bohemia	Compilled in Gómez-Frutos et al. 2023	345	0.1307	0.512225
Se-1	Variscan/Bohemia	Compilled in Gómez-Frutos et al. 2023	345	0.1253	0.512114
Se-5	Variscan/Bohemia	Compilled in Gómez-Frutos et al. 2023	345	0.1186	0.512103
Se-9	Variscan/Bohemia	Compilled in Gómez-Frutos et al. 2023	345	0.1228	0.51208
Mi-1	Variscan/Bohemia	Compilled in Gómez-Frutos et al. 2023	345	0.1235	0.512113
Mi-2	Variscan/Bohemia	Compilled in Gómez-Frutos et al. 2023	345	0.1293	0.51214
Ri-1	Variscan/Bohemia	Compilled in Gómez-Frutos et al. 2023	345	0.102	0.512053
Ri-2	Variscan/Bohemia	Compilled in Gómez-Frutos et al. 2023	345	0.1005	0.512035
Ri-4	Variscan/Bohemia	Compilled in Gómez-Frutos et al. 2023	345	0.0995	0.512062
Ri-5	Variscan/Bohemia	Compilled in Gómez-Frutos et al. 2023	345	0.098	0.512074
Ri-6	Variscan/Bohemia	Compilled in Gómez-Frutos et al. 2023	345	0.098	0.512068
Ri-10	Variscan/Bohemia	Compilled in Gómez-Frutos et al. 2023	345	0.1005	0.512075
13/54	Variscan/Bohemia	Compilled in Gómez-Frutos et al. 2023	330	0.1041	0.512184
10/54	Variscan/Bohemia	Compilled in Gómez-Frutos et al. 2023	330	0.1006	0.512174
18/54	Variscan/Bohemia	Compilled in Gómez-Frutos et al. 2023	330	0.1109	0.512207
23/54	Variscan/Bohemia	Compilled in Gómez-Frutos et al. 2023	330	0.0896	0.512142
7/54	Variscan/Bohemia	Compilled in Gómez-Frutos et al. 2023	330	0.1021	0.512187
35/92	Variscan/Bohemia	Compilled in Gómez-Frutos et al. 2023	330	0.1146	0.512226
17/54	Variscan/Bohemia	Compilled in Gómez-Frutos et al. 2023	330	0.1303	0.512252
78/94	Variscan/Bohemia	Compilled in Gómez-Frutos et al. 2023	330	0.1023	0.512215
23/92*	Variscan/Bohemia	Compilled in Gómez-Frutos et al. 2023	330	0.1239	0.512264
20/94	Variscan/Bohemia	Compilled in Gómez-Frutos et al. 2023	330	0.1045	0.512306
Sa-1	Variscan/Bohemia	Compilled in Gómez-Frutos et al. 2023	350	0.1188	0.512476
Koz-2	Variscan/Bohemia	Compilled in Gómez-Frutos et al. 2023	350	0.1128	0.51221
Koz-4	Variscan/Bohemia	Compilled in Gómez-Frutos et al. 2023	350	0.1121	0.512186
Koz-5	Variscan/Bohemia	Compilled in Gómez-Frutos et al. 2023	350	0.1141	0.512187
Koz-6	Variscan/Bohemia	Compilled in Gómez-Frutos et al. 2023	350	0.1127	0.512267
Gbl-1	Variscan/Bohemia	Compilled in Gómez-Frutos et al. 2023	350	0.1217	0.512316
Gbl-2	Variscan/Bohemia	Compilled in Gómez-Frutos et al. 2023	350	0.1366	0.512334
Bl-2	Variscan/Bohemia	Compilled in Gómez-Frutos et al. 2023	350	0.0946	0.512101
Cv-1	Variscan/Bohemia	Compilled in Gómez-Frutos et al. 2023	350	0.1307	0.512225
Se-1	Variscan/Bohemia	Compilled in Gómez-Frutos et al. 2023	350	0.1253	0.512114
Se-5	Variscan/Bohemia	Compilled in Gómez-Frutos et al. 2023	350	0.1186	0.512103
Se-9	Variscan/Bohemia	Compilled in Gómez-Frutos et al. 2023	350	0.1228	0.51208
Mi-1	Variscan/Bohemia	Compilled in Gómez-Frutos et al. 2023	350	0.1235	0.512113
Mi-2	Variscan/Bohemia	Compilled in Gómez-Frutos et al. 2023	350	0.1293	0.51214
Ri-1	Variscan/Bohemia	Compilled in Gómez-Frutos et al. 2023	350	0.102	0.512053
Ri-2	Variscan/Bohemia	Compilled in Gómez-Frutos et al. 2023	350	0.1005	0.512035
Ri-4	Variscan/Bohemia	Compilled in Gómez-Frutos et al. 2023	350	0.0995	0.512062
Ri-5	Variscan/Bohemia	Compilled in Gómez-Frutos et al. 2023	350	0.098	0.512074
Ri-6	Variscan/Bohemia	Compilled in Gómez-Frutos et al. 2023	350	0.098	0.512068
Ri-10	Variscan/Bohemia	Compilled in Gómez-Frutos et al. 2023	350	0.1005	0.512075
MR202	Grenville Province	Dickin et al. 2010	1350	0.1144	0.512033
MR207	Grenville Province	Dickin et al. 2010	1350	0.1176	0.512059
MR214	Grenville Province	Dickin et al. 2010	1350	0.1322	0.512174
MR242	Grenville Province	Dickin et al. 2010	1350	0.1255	0.512149
MU1	Grenville Province	Dickin et al. 2010	1350	0.1081	0.511956
MU2	Grenville Province	Dickin et al. 2010	1350	0.1131	0.512014
MU3	Grenville Province	Dickin et al. 2010	1350	0.104	0.511909
MU4	Grenville Province	Dickin et al. 2010	1350	0.1197	0.512059
MU11	Grenville Province	Dickin et al. 2010	1350	0.1056	0.51198
MU5	Grenville Province	Dickin et al. 2010	1350	0.1295	0.512118
MU6	Grenville Province	Dickin et al. 2010	1350	0.1297	0.512221
MU7	Grenville Province	Dickin et al. 2010	1350	0.1267	0.512068
CH2	Grenville Province	Dickin et al. 2010	1350	0.1119	0.512008
BA32	Grenville Province	Dickin et al. 2010	1350	0.1097	0.511963
BA35	Grenville Province	Dickin et al. 2010	1350	0.1213	0.512141
BA14	Grenville Province	Dickin et al. 2010	1350	0.131	0.512247
BA13	Grenville Province	Dickin et al. 2010	1350	0.1294	0.512188
BA54	Grenville Province	Dickin et al. 2010	1350	0.1174	0.512093
BA10	Grenville Province	Dickin et al. 2010	1350	0.1158	0.512096
BA5*	Grenville Province	Dickin et al. 2010	1350	0.1239	0.512149
BA52	Grenville Province	Dickin et al. 2010	1350	0.1219	0.512144
BB18	Grenville Province	Dickin et al. 2010	1350	0.1224	0.512179
BB9	Grenville Province	Dickin et al. 2010	1350	0.1293	0.51225
BA40	Grenville Province	Dickin et al. 2010	1350	0.1229	0.512215
BB17	Grenville Province	Dickin et al. 2010	1350	0.1108	0.512112
BB7	Grenville Province	Dickin et al. 2010	1350	0.1112	0.512035
BB16	Grenville Province	Dickin et al. 2010	1350	0.1193	0.512153
BB30	Grenville Province	Dickin et al. 2010	1350	0.1254	0.512159
BB15	Grenville Province	Dickin et al. 2010	1350	0.1194	0.512069
BB3	Grenville Province	Dickin et al. 2010	1350	0.1201	0.51207
BB2	Grenville Province	Dickin et al. 2010	1350	0.1063	0.511991
AL1	Grenville Province	Dickin et al. 2010	1350	0.1127	0.512036
OT19	Grenville Province	Dickin et al. 2010	1350	0.0881	0.511867
OT20	Grenville Province	Dickin et al. 2010	1350	0.1267	0.512206
OT16	Grenville Province	Dickin et al. 2010	1350	0.1378	0.512286
OT24	Grenville Province	Dickin et al. 2010	1350	0.0946	0.511833
OT23	Grenville Province	Dickin et al. 2010	1350	0.1029	0.511946
OT22	Grenville Province	Dickin et al. 2010	1350	0.1388	0.512371
OT35	Grenville Province	Dickin et al. 2010	1350	0.132	0.512253
OT25	Grenville Province	Dickin et al. 2010	1350	0.119	0.512128
OT47	Grenville Province	Dickin et al. 2010	1350	0.1164	0.512039
LN19	Grenville Province	Dickin et al. 2010	1350	0.1314	0.512298
LN20	Grenville Province	Dickin et al. 2010	1350	0.1323	0.512241
LN24	Grenville Province	Dickin et al. 2010	1350	0.1151	0.512026
OT90	Grenville Province	Dickin et al. 2010	1350	0.1307	0.5122
OT70	Grenville Province	Dickin et al. 2010	1350	0.1497	0.51237
CY1	Grenville Province	Dickin et al. 2010	1350	0.1266	0.512283
CY3	Grenville Province	Dickin et al. 2010	1350	0.0918	0.511807
CY5	Grenville Province	Dickin et al. 2010	1350	0.1248	0.512214
MAW4	Grenville Province	Dickin et al. 2010	1350	0.1241	0.512147
VO169,7	Grenville Province	Dickin et al. 2010	1350	0.1334	0.512184
BB20	Grenville Province	Dickin et al. 2010	1350	0.1357	0.512356
BA38	Grenville Province	Dickin et al. 2010	1350	0.1005	0.512105
BA39	Grenville Province	Dickin et al. 2010	1350	0.1576	0.512606
BB28	Grenville Province	Dickin et al. 2010	1350	0.1111	0.512149
BB32	Grenville Province	Dickin et al. 2010	1350	0.1444	0.512471
BB34	Grenville Province	Dickin et al. 2010	1350	0.1283	0.51229
OT21*	Grenville Province	Dickin et al. 2010	1350	0.0684	0.511842
QT43	Grenville Province	Dickin et al. 2010	1350	0.1184	0.512244
QT41	Grenville Province	Dickin et al. 2010	1350	0.1091	0.512193
OT51	Grenville Province	Dickin et al. 2010	1350	0.0919	0.512031
LH86-64	Grenville Province	Dickin et al. 2010	1350	0.1177	0.512134
LH86-63	Grenville Province	Dickin et al. 2010	1350	0.1144	0.512107
BS1R	Grenville Province	Dickin et al. 2010	1350	0.1155	0.512111
SL2	Grenville Province	Dickin et al. 2010	1350	0.1209	0.512175
GQ1	Grenville Province	Dickin et al. 2010	1350	0.1175	0.512169
LY3	Grenville Province	Dickin et al. 2010	1350	0.114	0.512144
CL3	Grenville Province	Dickin et al. 2010	1350	0.117	0.512107
BBP	Grenville Province	Dickin et al. 2010	1350	0.1244	0.512238
OT54	Grenville Province	Dickin et al. 2010	1350	0.1255	0.512221
ML33	Grenville Province	Dickin et al. 2010	1350	0.117	0.512138
ML34	Grenville Province	Dickin et al. 2010	1350	0.1094	0.512153
ML35	Grenville Province	Dickin et al. 2010	1350	0.1082	0.512043
ML60	Grenville Province	Dickin et al. 2010	1350	0.1005	0.511977
ML29	Grenville Province	Dickin et al. 2010	1350	0.1087	0.511976
ML21	Grenville Province	Dickin et al. 2010	1350	0.1165	0.512123
ML20	Grenville Province	Dickin et al. 2010	1350	0.1208	0.512153
ML19	Grenville Province	Dickin et al. 2010	1350	0.1308	0.512215
ML18	Grenville Province	Dickin et al. 2010	1350	0.1152	0.512052
ML16	Grenville Province	Dickin et al. 2010	1350	0.1167	0.512076
ML15	Grenville Province	Dickin et al. 2010	1350	0.123	0.512164
ML28	Grenville Province	Dickin et al. 2010	1350	0.1221	0.512192
ML26	Grenville Province	Dickin et al. 2010	1350	0.1207	0.512148
ML3	Grenville Province	Dickin et al. 2010	1350	0.1115	0.512029
ML5	Grenville Province	Dickin et al. 2010	1350	0.1058	0.512046
ML6	Grenville Province	Dickin et al. 2010	1350	0.0952	0.51196
ML9	Grenville Province	Dickin et al. 2010	1350	0.0889	0.511927
ML12	Grenville Province	Dickin et al. 2010	1350	0.1262	0.512184
ML10	Grenville Province	Dickin et al. 2010	1350	0.1135	0.512121
VO251	Grenville Province	Dickin et al. 2010	1350	0.1015	0.51196
VO282	Grenville Province	Dickin et al. 2010	1350	0.087	0.511888
VO343	Grenville Province	Dickin et al. 2010	1350	0.1338	0.512212
VO381	Grenville Province	Dickin et al. 2010	1350	0.1219	0.512182
JO7	Grenville Province	Dickin et al. 2010	1350	0.116	0.512084
JO6	Grenville Province	Dickin et al. 2010	1350	0.1266	0.512233
JO3	Grenville Province	Dickin et al. 2010	1350	0.1166	0.512017
JO5	Grenville Province	Dickin et al. 2010	1350	0.128	0.512301
JO2	Grenville Province	Dickin et al. 2010	1350	0.1316	0.512224
JO4	Grenville Province	Dickin et al. 2010	1350	0.1313	0.512247
MK10	Grenville Province	Dickin et al. 2010	1350	0.1292	0.512218
MK11	Grenville Province	Dickin et al. 2010	1350	0.1203	0.512164
MK12	Grenville Province	Dickin et al. 2010	1350	0.1166	0.512151
MK2	Grenville Province	Dickin et al. 2010	1350	0.1228	0.512096
MK3	Grenville Province	Dickin et al. 2010	1350	0.1258	0.512161
MK7	Grenville Province	Dickin et al. 2010	1350	0.1099	0.511982
MK6	Grenville Province	Dickin et al. 2010	1350	0.1136	0.512114
MK5	Grenville Province	Dickin et al. 2010	1350	0.1099	0.512101
MK8	Grenville Province	Dickin et al. 2010	1350	0.1184	0.512147
MK9	Grenville Province	Dickin et al. 2010	1350	0.1054	0.512094
MK1	Grenville Province	Dickin et al. 2010	1350	0.1239	0.512124
SH11	Grenville Province	Dickin et al. 2010	1350	0.1309	0.512189
SH12	Grenville Province	Dickin et al. 2010	1350	0.1119	0.51208
SH9	Grenville Province	Dickin et al. 2010	1350	0.1222	0.512144
SH7	Grenville Province	Dickin et al. 2010	1350	0.1177	0.51213
SH10	Grenville Province	Dickin et al. 2010	1350	0.1172	0.512174
SH6	Grenville Province	Dickin et al. 2010	1350	0.1146	0.5121
SH3	Grenville Province	Dickin et al. 2010	1350	0.1143	0.512
LT22	Grenville Province	Dickin et al. 2010	1350	0.1038	0.511977
LT20	Grenville Province	Dickin et al. 2010	1350	0.1154	0.512065
LT1*	Grenville Province	Dickin et al. 2010	1350	0.1046	0.512022
LT18*	Grenville Province	Dickin et al. 2010	1350	0.1043	0.512059
LT19	Grenville Province	Dickin et al. 2010	1350	0.1224	0.512058
LT8	Grenville Province	Dickin et al. 2010	1350	0.1289	0.51215
LT17*	Grenville Province	Dickin et al. 2010	1350	0.1372	0.512208
LT16	Grenville Province	Dickin et al. 2010	1350	0.1265	0.512223
LT2	Grenville Province	Dickin et al. 2010	1350	0.0904	0.511918
LT15	Grenville Province	Dickin et al. 2010	1350	0.099	0.511886
LT14	Grenville Province	Dickin et al. 2010	1350	0.132	0.512173
AK30	Grenville Province	Dickin et al. 2010	1350	0.1193	0.512209
AK29	Grenville Province	Dickin et al. 2010	1350	0.1122	0.512089
AK28	Grenville Province	Dickin et al. 2010	1350	0.1166	0.512058
AK27	Grenville Province	Dickin et al. 2010	1350	0.1141	0.512089
AK24	Grenville Province	Dickin et al. 2010	1350	0.1228	0.512231
AK23	Grenville Province	Dickin et al. 2010	1350	0.1235	0.51215
AK20	Grenville Province	Dickin et al. 2010	1350	0.1002	0.512003
AK18	Grenville Province	Dickin et al. 2010	1350	0.1118	0.512107
AK6	Grenville Province	Dickin et al. 2010	1350	0.1356	0.512224
AK8	Grenville Province	Dickin et al. 2010	1350	0.1311	0.512274
AK9	Grenville Province	Dickin et al. 2010	1350	0.1185	0.51211
AK10	Grenville Province	Dickin et al. 2010	1350	0.141	0.512278
AK5	Grenville Province	Dickin et al. 2010	1350	0.1356	0.512286
AK4	Grenville Province	Dickin et al. 2010	1350	0.1222	0.512241
AK3	Grenville Province	Dickin et al. 2010	1350	0.1195	0.512125
AK2	Grenville Province	Dickin et al. 2010	1350	0.1361	0.512287
AK1	Grenville Province	Dickin et al. 2010	1350	0.1293	0.512213
AK16	Grenville Province	Dickin et al. 2010	1350	0.1333	0.512244
KP1	Grenville Province	Dickin and Guo 2001	1700	0.0934	0.510954
KP3	Grenville Province	Dickin and Guo 2001	1700	0.1224	0.511455
KP5	Grenville Province	Dickin and Guo 2001	1700	0.093	0.510945
KP6	Grenville Province	Dickin and Guo 2001	1700	0.0916	0.510904
KP7	Grenville Province	Dickin and Guo 2001	1700	0.1269	0.511424
KP11	Grenville Province	Dickin and Guo 2001	1700	0.0964	0.510985
KP12	Grenville Province	Dickin and Guo 2001	1700	0.1204	0.511395
KP10	Grenville Province	Dickin and Guo 2001	1700	0.1089	0.511192
GA8	Grenville Province	Dickin and Guo 2001	1700	0.089	0.510892
GA9	Grenville Province	Dickin and Guo 2001	1700	0.1216	0.511478
GA13	Grenville Province	Dickin and Guo 2001	1700	0.1216	0.511393
GA19	Grenville Province	Dickin and Guo 2001	1700	0.1083	0.511241
GA17	Grenville Province	Dickin and Guo 2001	1700	0.12	0.511455
GA14	Grenville Province	Dickin and Guo 2001	1700	0.1245	0.511481
NB66	Grenville Province	Dickin and Guo 2001	1700	0.1055	0.511117
NB65	Grenville Province	Dickin and Guo 2001	1700	0.1263	0.511494
NB57	Grenville Province	Dickin and Guo 2001	1700	0.0831	0.510756
NB54	Grenville Province	Dickin and Guo 2001	1700	0.0982	0.511077
TM1	Grenville Province	Dickin and Guo 2001	1700	0.1096	0.511167
TM3	Grenville Province	Dickin and Guo 2001	1700	0.0808	0.510681
TM5	Grenville Province	Dickin and Guo 2001	1700	0.0751	0.510608
TM6	Grenville Province	Dickin and Guo 2001	1700	0.1051	0.511095
NB46	Grenville Province	Dickin and Guo 2001	1700	0.1038	0.51105
DR18	Grenville Province	Dickin and Guo 2001	1700	0.0994	0.510926
TA24	Grenville Province	Dickin and Guo 2001	1700	0.1017	0.511136
MT45	Grenville Province	Dickin and Guo 2001	1700	0.0976	0.510967
MT67	Grenville Province	Dickin and Guo 2001	1700	0.114	0.51125
MT4	Grenville Province	Dickin and Guo 2001	1700	0.0971	0.510978
MT72	Grenville Province	Dickin and Guo 2001	1700	0.1167	0.511307
GA4	Grenville Province	Dickin and Guo 2001	1700	0.1029	0.511187
NB52	Grenville Province	Dickin and Guo 2001	1700	0.0965	0.511202
NB53	Grenville Province	Dickin and Guo 2001	1700	0.0819	0.510917
MT1	Grenville Province	Dickin and Guo 2001	1700	0.1055	0.511272
MT85	Grenville Province	Dickin and Guo 2001	1700	0.0875	0.511145
MT49	Grenville Province	Dickin and Guo 2001	1700	0.0942	0.511134
DR1b	Grenville Province	Dickin and Guo 2001	1700	0.0837	0.511001
TA27	Grenville Province	Dickin and Guo 2001	1700	0.0991	0.511252
H176b	Grenville Province	Dickin and Guo 2001	1700	0.0725	0.510875
GA12	Grenville Province	Dickin and Guo 2001	1700	0.1072	0.51141
GA18	Grenville Province	Dickin and Guo 2001	1700	0.1251	0.511765
GA23	Grenville Province	Dickin and Guo 2001	1700	0.0929	0.51127
GA21	Grenville Province	Dickin and Guo 2001	1700	0.098	0.511321
TM7	Grenville Province	Dickin and Guo 2001	1700	0.1064	0.511658
NB59	Grenville Province	Dickin and Guo 2001	1700	0.13	0.511754
NB51b	Grenville Province	Dickin and Guo 2001	1700	0.1098	0.51169
DR16	Grenville Province	Dickin and Guo 2001	1700	0.0905	0.511132
DR14	Grenville Province	Dickin and Guo 2001	1700	0.1116	0.511718
H533-1	Grenville Province	Dickin and Guo 2001	1700	0.1273	0.511782
DR21	Grenville Province	Dickin and Guo 2001	1700	0.1214	0.511819
DR12	Grenville Province	Dickin and Guo 2001	1700	0.0977	0.511593
DR8b	Grenville Province	Dickin and Guo 2001	1700	0.1189	0.511796
TA29	Grenville Province	Dickin and Guo 2001	1700	0.0936	0.511233
DR24	Grenville Province	Dickin and Guo 2001	1700	0.1229	0.511521
MT99b	Grenville Province	Dickin and Guo 2001	1700	0.0908	0.51139
MT100	Grenville Province	Dickin and Guo 2001	1700	0.1281	0.511639
MT82	Grenville Province	Dickin and Guo 2001	1700	0.1104	0.51151
MT80	Grenville Province	Dickin and Guo 2001	1700	0.1111	0.511634
MT56	Grenville Province	Dickin and Guo 2001	1700	0.1071	0.511604
MT89	Grenville Province	Dickin and Guo 2001	1700	0.1273	0.51162
MT52	Grenville Province	Dickin and Guo 2001	1700	0.0957	0.511322
MT110	Grenville Province	Dickin and Guo 2001	1700	0.1282	0.511851
MT97	Grenville Province	Dickin and Guo 2001	1700	0.1083	0.511586
MT40	Grenville Province	Dickin and Guo 2001	1700	0.0806	0.511089
MT93	Grenville Province	Dickin and Guo 2001	1700	0.1066	0.511602
MT96b	Grenville Province	Dickin and Guo 2001	1700	0.1043	0.511366
MT102b	Grenville Province	Dickin and Guo 2001	1700	0.1102	0.511678
BO5	Grenville Province	Dickin and Guo 2001	1700	0.127	0.511935
BO1	Grenville Province	Dickin and Guo 2001	1700	0.1235	0.511899
BO2	Grenville Province	Dickin and Guo 2001	1700	0.1215	0.511861
MT37	Grenville Province	Dickin and Guo 2001	1700	0.101	0.511641
TA32	Grenville Province	Dickin and Guo 2001	1700	0.1241	0.511908
MT90	Grenville Province	Dickin and Guo 2001	1700	0.0901	0.511486
MT88	Grenville Province	Dickin and Guo 2001	1700	0.0899	0.511529
MT87	Grenville Province	Dickin and Guo 2001	1700	0.0973	0.511632
MT42	Grenville Province	Dickin and Guo 2001	1700	0.0817	0.511456
TA37	Grenville Province	Dickin and Guo 2001	1700	0.1108	0.511735
MT83	Grenville Province	Dickin and Guo 2001	1700	0.1083	0.511717
MT2	Grenville Province	Dickin and Guo 2001	1700	0.1033	0.511679
MT55	Grenville Province	Dickin and Guo 2001	1700	0.0953	0.511599
MT3	Grenville Province	Dickin and Guo 2001	1700	0.1015	0.511619
TA3	Grenville Province	Dickin and Guo 2001	1700	0.1102	0.511723
MT71	Grenville Province	Dickin and Guo 2001	1700	0.1075	0.511692
MT68	Grenville Province	Dickin and Guo 2001	1700	0.1039	0.511649
MT5	Grenville Province	Dickin and Guo 2001	1700	0.112	0.511764
TA21	Grenville Province	Dickin and Guo 2001	1700	0.0867	0.511439
MT65b	Grenville Province	Dickin and Guo 2001	1700	0.0964	0.511591
MT62	Grenville Province	Dickin and Guo 2001	1700	0.0954	0.511596
MT7	Grenville Province	Dickin and Guo 2001	1700	0.0906	0.511526
H171	Grenville Province	Dickin and Guo 2001	1700	0.0826	0.511417
TA4	Grenville Province	Dickin and Guo 2001	1700	0.1024	0.511684
MT60	Grenville Province	Dickin and Guo 2001	1700	0.1068	0.511703
AQ7	Grenville Province	Dickin and Guo 2001	1700	0.0955	0.511591
AU4	Grenville Province	Dickin and Guo 2001	1700	0.0955	0.511612
MT47	Grenville Province	Dickin and Guo 2001	1700	0.1112	0.511901
MT48	Grenville Province	Dickin and Guo 2001	1700	0.1064	0.511903
TM10	Grenville Province	Dickin and Guo 2001	1700	0.0861	0.511613
DR30	Grenville Province	Dickin and Guo 2001	1700	0.1237	0.512102
DR28	Grenville Province	Dickin and Guo 2001	1700	0.1263	0.512017
DR27	Grenville Province	Dickin and Guo 2001	1700	0.104	0.511896
TA5	Grenville Province	Dickin and Guo 2001	1700	0.1213	0.511983
MT8	Grenville Province	Dickin and Guo 2001	1700	0.1095	0.511863
MT9	Grenville Province	Dickin and Guo 2001	1700	0.1242	0.512086
MT103	Grenville Province	Dickin and Guo 2001	1700	0.114	0.512002
	Grenville Province	Dickin and Guo 2001	1700	0.1273	0.511883
B7	Pan-African/Brasiliano	Compilled in Gómez-Frutos et al. 2023	608	0.0986	0.511996
D5	Pan-African/Brasiliano	Compilled in Gómez-Frutos et al. 2023	608	0.1158	0.511707
An6	Pan-African/Brasiliano	Compilled in Gómez-Frutos et al. 2023	608	0.1129	0.511772
An13	Pan-African/Brasiliano	Compilled in Gómez-Frutos et al. 2023	608	0.0986	0.511794
An7	Pan-African/Brasiliano	Compilled in Gómez-Frutos et al. 2023	608	0.1006	0.511796
An15	Pan-African/Brasiliano	Compilled in Gómez-Frutos et al. 2023	608	0.0993	0.511712
F1	Pan-African/Brasiliano	Compilled in Gómez-Frutos et al. 2023	608	0.0941	0.512081
A1	Pan-African/Brasiliano	Compilled in Gómez-Frutos et al. 2023	608	0.1184	0.512082
D2	Pan-African/Brasiliano	Compilled in Gómez-Frutos et al. 2023	608	0.1304	0.511771
An11	Pan-African/Brasiliano	Compilled in Gómez-Frutos et al. 2023	608	0.1434	0.512586
Dar3	Pan-African/Brasiliano	Compilled in Gómez-Frutos et al. 2023	550	0.1188	0.512222
Rob 7	Pan-African/Brasiliano	Compilled in Gómez-Frutos et al. 2023	550	0.1274	0.512271
Ch 36	Pan-African/Brasiliano	Compilled in Gómez-Frutos et al. 2023	550	0.0854	0.512147
BTO1	Pan-African/Brasiliano	Compilled in Gómez-Frutos et al. 2023	620	0.104528	0.511808
BT06	Pan-African/Brasiliano	Compilled in Gómez-Frutos et al. 2023	620	0.0973391	0.511622
BT04	Pan-African/Brasiliano	Compilled in Gómez-Frutos et al. 2023	620	0.107663	0.511633
BT03	Pan-African/Brasiliano	Compilled in Gómez-Frutos et al. 2023	620	0.103346	0.511616
BT02	Pan-African/Brasiliano	Compilled in Gómez-Frutos et al. 2023	620	0.10118	0.511647
TEG65	Pan-African/Brasiliano	Azzouni-Sekkal et al. 2003	525	0.1036	0.512031
AO5	Pan-African/Brasiliano	Azzouni-Sekkal et al. 2003	525	0.14	0.512176
AO21	Pan-African/Brasiliano	Azzouni-Sekkal et al. 2003	525	0.1231	0.51218
AO25	Pan-African/Brasiliano	Azzouni-Sekkal et al. 2003	525	0.134	0.512251
AO26	Pan-African/Brasiliano	Azzouni-Sekkal et al. 2003	525	0.124	0.512268
AO29	Pan-African/Brasiliano	Azzouni-Sekkal et al. 2003	525	0.1257	0.51233
AO31	Pan-African/Brasiliano	Azzouni-Sekkal et al. 2003	525	0.1712	0.512301
TEG36	Pan-African/Brasiliano	Azzouni-Sekkal et al. 2003	525	0.1224	0.511958
TEG18	Pan-African/Brasiliano	Azzouni-Sekkal et al. 2003	525	0.0964	0.511921
TEG19	Pan-African/Brasiliano	Azzouni-Sekkal et al. 2003	525	0.1203	0.512039
TEG22	Pan-African/Brasiliano	Azzouni-Sekkal et al. 2003	525	0.1182	0.511963
TEG60	Pan-African/Brasiliano	Azzouni-Sekkal et al. 2003	525	0.1025	0.51193
TEG15	Pan-African/Brasiliano	Azzouni-Sekkal et al. 2003	525	0.1315	0.512079
TEG20	Pan-African/Brasiliano	Azzouni-Sekkal et al. 2003	525	0.0985	0.51189
TEG32	Pan-African/Brasiliano	Azzouni-Sekkal et al. 2003	525	0.1188	0.511975
TES12	Pan-African/Brasiliano	Azzouni-Sekkal et al. 2003	525	0.1089	0.51207
TES22	Pan-African/Brasiliano	Azzouni-Sekkal et al. 2003	525	0.112	0.512181
TES27	Pan-African/Brasiliano	Azzouni-Sekkal et al. 2003	525	0.1197	0.51212
TES100	Pan-African/Brasiliano	Azzouni-Sekkal et al. 2003	525	0.2296	0.512252
TES97	Pan-African/Brasiliano	Azzouni-Sekkal et al. 2003	525	0.1621	0.51241
TEG9	Pan-African/Brasiliano	Azzouni-Sekkal et al. 2003	525	0.252	0.512563
TEG12	Pan-African/Brasiliano	Azzouni-Sekkal et al. 2003	525	0.2589	0.512575
TEG2	Pan-African/Brasiliano	Azzouni-Sekkal et al. 2003	525	0.1333	0.511991
TEG11	Pan-African/Brasiliano	Azzouni-Sekkal et al. 2003	525	0.2282	0.512348
TEG27	Pan-African/Brasiliano	Azzouni-Sekkal et al. 2003	525	0.2323	0.512358
TEG61a	Pan-African/Brasiliano	Azzouni-Sekkal et al. 2003	525	0.1764	0.512245
TES28	Pan-African/Brasiliano	Azzouni-Sekkal et al. 2003	525	0.1496	0.512067
TES106	Pan-African/Brasiliano	Azzouni-Sekkal et al. 2003	525	0.278	0.512697
SM-08B	Pan-African/Brasiliano	Martins et al. 2004	595	0.10052	0.51174
IT-15B	Pan-African/Brasiliano	Martins et al. 2004	595	0.11021	0.51188
IT-16B	Pan-African/Brasiliano	Martins et al. 2004	590	0.13072	0.51198
IT-11	Pan-African/Brasiliano	Martins et al. 2004	590	0.11252	0.51166
IT-OZF	Pan-African/Brasiliano	Martins et al. 2004	590	0.1183	0.51167
TO-O1Aa	Pan-African/Brasiliano	Martins et al. 2004	590	0.09393	0.51195
TO-02A	Pan-African/Brasiliano	Martins et al. 2004	590	0.10133	0.51198
TO-02B3	Pan-African/Brasiliano	Martins et al. 2004	590	0.11456	0.51201
MU-04E	Pan-African/Brasiliano	Martins et al. 2004	591	0.11899	0.51197
AT-OlA	Pan-African/Brasiliano	Martins et al. 2004	591	0.12858	0.51201
AT-OlK2	Pan-African/Brasiliano	Martins et al. 2004	591	0.09477	0.51164
MU-12G	Pan-African/Brasiliano	Martins et al. 2004	576	0.12189	0.51211
MU-12.2K	Pan-African/Brasiliano	Martins et al. 2004	576	0.11043	0.512
MU-14	Pan-African/Brasiliano	Martins et al. 2004	576	0.10292	0.51208
MU-15A	Pan-African/Brasiliano	Martins et al. 2004	582	0.13792	0.51209
MU-08A	Pan-African/Brasiliano	Martins et al. 2004	520	0.103	0.51197
MU-O1A	Pan-African/Brasiliano	Martins et al. 2004	520	0.11256	0.51201
MU-1OB	Pan-African/Brasiliano	Martins et al. 2004	505	0.08173	0.51121
MU-13	Pan-African/Brasiliano	Martins et al. 2004	505	0.09619	0.51109
ML–14B	Pan-African/Brasiliano	Lima et al. 2021	643	0.08902	0.512023
ML–20	Pan-African/Brasiliano	Lima et al. 2021	643	0.11972	0.51166
ML–23	Pan-African/Brasiliano	Lima et al. 2021	643	0.0848	0.512095
CC–26	Pan-African/Brasiliano	Lima et al. 2021	634	0.12153	0.51225
CC–03	Pan-African/Brasiliano	Lima et al. 2021	634	0.08396	0.512132
CC–16.1	Pan-African/Brasiliano	Lima et al. 2021	634	0.09337	0.512167
CC–06g	Pan-African/Brasiliano	Lima et al. 2021	634	0.10448	0.512092
CC–7.1	Pan-African/Brasiliano	Lima et al. 2021	634	0.07319	0.512173
TQ–03	Pan-African/Brasiliano	Lima et al. 2021	625	0.11705	0.512347
TQ–04	Pan-African/Brasiliano	Lima et al. 2021	625	0.06728	0.512102
TQ–15	Pan-African/Brasiliano	Lima et al. 2021	625	0.09613	0.512108
TQ–09A	Pan-African/Brasiliano	Lima et al. 2021	625	0.09983	0.512124
br-126/8	Pan-African/Brasiliano	Saalmann et al. 2005	750	0.105941	0.512414
br-126/10(Cz)	Pan-African/Brasiliano	Saalmann et al. 2005	800	0.140402	0.512631
br-123/2b	Pan-African/Brasiliano	Saalmann et al. 2005	660	0.127145	0.512252
br-123/2b	Pan-African/Brasiliano	Saalmann et al. 2005	660	0.129168	0.512264
br-138/1	Pan-African/Brasiliano	Saalmann et al. 2005	800	0.164381	0.51274
br-138/3	Pan-African/Brasiliano	Saalmann et al. 2005	800	0.127197	0.512563
br-146/1	Pan-African/Brasiliano	Saalmann et al. 2005	800	0.148829	0.512534
br-148/1	Pan-African/Brasiliano	Saalmann et al. 2005	700	0.14276	0.512713
IM02	Pan-African/Brasiliano	de Lima et al. 2021	590	0.10862	0.511177
TX02	Pan-African/Brasiliano	de Lima et al. 2021	590	0.11035	0.511745
TX05	Pan-African/Brasiliano	de Lima et al. 2021	590	0.1078	0.511156
IM01	Pan-African/Brasiliano	de Lima et al. 2021	590	0.12246	0.511567
TX01	Pan-African/Brasiliano	de Lima et al. 2021	590	0.10354	0.511057
VS11	Pan-African/Brasiliano	de Lima et al. 2021	590	0.10235	0.511159
FL35B	Pan-African/Brasiliano	Santos et al. 2018	950	0.1117	0.511937
FL92	Pan-African/Brasiliano	Santos et al. 2018	950	0.0861	0.511558
FL78A	Pan-African/Brasiliano	Santos et al. 2018	950	0.0793	0.51147
FL78B	Pan-African/Brasiliano	Santos et al. 2018	950	0.0956	0.511657
FL80A	Pan-African/Brasiliano	Santos et al. 2018	950	0.0912	0.511554
FL89	Pan-African/Brasiliano	Santos et al. 2018	950	0.0873	0.511502
FL79A	Pan-African/Brasiliano	Santos et al. 2018	950	0.0897	0.511524
FL91	Pan-African/Brasiliano	Santos et al. 2018	950	0.0892	0.511507
FL80B	Pan-African/Brasiliano	Santos et al. 2018	950	0.0888	0.511485
FL90	Pan-African/Brasiliano	Santos et al. 2018	950	0.0894	0.511471
SP4	Pan-African/Brasiliano	Santos et al. 2018	950	0.949	0.511479
SP3	Pan-African/Brasiliano	Santos et al. 2018	950	0.1001	0.511508
SPP3	Pan-African/Brasiliano	Santos et al. 2018	1020	0.1031	0.511857
SPP1	Pan-African/Brasiliano	Santos et al. 2018	1020	0.1046	0.511863
SPP2	Pan-African/Brasiliano	Santos et al. 2018	1020	0.1507	0.512339
FL90	Pan-African/Brasiliano	Santos et al. 2018	1020	0.0894	0.511471
98JM-1	Sulu orogen	Fan et al. 2001	120	0.1213	0.511709
98JM-2	Sulu orogen	Fan et al. 2001	120	0.1035	0.511734
98JM-3	Sulu orogen	Fan et al. 2001	120	0.0966	0.511744
98JM-5	Sulu orogen	Fan et al. 2001	120	0.1131	0.51176
98JM-17	Sulu orogen	Fan et al. 2001	120	0.107	0.511682
98JM-24	Sulu orogen	Fan et al. 2001	120	0.1122	0.511683
98JM-26	Sulu orogen	Fan et al. 2001	120	0.1179	0.511643
98JM-31	Sulu orogen	Fan et al. 2001	120	0.1127	0.511705
97RS-3	Sulu orogen	Guo et al. 2004	125	0.092	0.511802
97RS-7	Sulu orogen	Guo et al. 2004	125	0.1006	0.511871
97RS-9	Sulu orogen	Guo et al. 2004	125	0.0931	0.511878
97RS-19	Sulu orogen	Guo et al. 2004	125	0.0976	0.511753
997RS-21	Sulu orogen	Guo et al. 2004	125	0.0891	0.511894
97RS-26	Sulu orogen	Guo et al. 2004	125	0.1081	0.511973
97RS-27	Sulu orogen	Guo et al. 2004	125	0.0989	0.511738
97RY-2 126	Sulu orogen	Guo et al. 2004	125	0.0982	0.511681
97RY-4	Sulu orogen	Guo et al. 2004	125	0.0949	0.511794
97RY-6	Sulu orogen	Guo et al. 2004	125	0.0982	0.511703
97RY-13 127	Sulu orogen	Guo et al. 2004	125	0.0983	0.511768
97RY-24	Sulu orogen	Guo et al. 2004	125	0.1083	0.511713
CZ2	Sulu orogen	Liu et al. 2006	140	0.1026	0.511999
LH2	Sulu orogen	Liu et al. 2006	140	0.1097	0.512035
GS1	Sulu orogen	Liu et al. 2006	140	0.125	0.511964
WF2	Sulu orogen	Liu et al. 2006	140	0.1094	0.512033
WJ8	Sulu orogen	Liu et al. 2006	140	0.1031	0.512029
DK3	Sulu orogen	Liu et al. 2006	140	0.0984	0.511675
DK9	Sulu orogen	Liu et al. 2006	140	0.0948	0.511728
CG2	Sulu orogen	Liu et al. 2006	140	0.0986	0.511803
LCII6	Sulu orogen	Liu et al. 2006	140	0.1044	0.511792
LCII8	Sulu orogen	Liu et al. 2006	140	0.1068	0.511858
LCI5	Sulu orogen	Liu et al. 2006	140	0.1006	0.511905
LCI7	Sulu orogen	Liu et al. 2006	140	0.109	0.511872
LM1	Sulu orogen	Liu et al. 2006	140	0.1147	0.511759
LQ3	Sulu orogen	Liu et al. 2006	140	0.0939	0.512103
NS1	Sulu orogen	Liu et al. 2006	140	0.1148	0.512171
MSH1	Sulu orogen	Liu et al. 2006	140	0.1237	0.511976
SW1	Sulu orogen	Liu et al. 2006	140	0.1139	0.511776
KJ1	Sulu orogen	Liu et al. 2006	140	0.1223	0.512277
KL1	Sulu orogen	Liu et al. 2006	140	0.1283	0.511814
KL8	Sulu orogen	Liu et al. 2006	140	0.1206	0.511874
GCH2	Sulu orogen	Liu et al. 2006	140	0.1631	0.512226
GCH7	Sulu orogen	Liu et al. 2006	140	0.1668	0.512269
JN1	Sulu orogen	Liu et al. 2008	120	0.088	0.511685
DC1-3	Sulu orogen	Liu et al. 2008	120	0.087	0.511638
DC2-2	Sulu orogen	Liu et al. 2008	120	0.093	0.511695
JC9	Sulu orogen	Liu et al. 2008	120	0.087	0.511651
JXM3	Sulu orogen	Liu et al. 2008	120	0.094	0.511572
JXM4	Sulu orogen	Liu et al. 2008	120	0.098	0.511586
JNM2	Sulu orogen	Liu et al. 2008	120	0.081	0.511692
JNM3	Sulu orogen	Liu et al. 2008	120	0.102	0.511701
GJ101	Sulu orogen	Tang et al. 2008	115	0.0996	0.511934
GJ104	Sulu orogen	Tang et al. 2008	115	0.1057	0.512024
GJ105	Sulu orogen	Tang et al. 2008	115	0.1048	0.512054
GJ107	Sulu orogen	Tang et al. 2008	115	0.1063	0.512139
GJ201	Sulu orogen	Tang et al. 2008	115	0.1033	0.512021
GJ203	Sulu orogen	Tang et al. 2008	115	0.108	0.512015
GJ204	Sulu orogen	Tang et al. 2008	115	0.1079	0.51214
GJ303	Sulu orogen	Tang et al. 2008	115	0.1071	0.51215
GJ401	Sulu orogen	Tang et al. 2008	115	0.102	0.512006
00DP01	Sulu orogen	Zhang et al. 2012	130	0.107036	0.511797
00XHY04	Sulu orogen	Zhang et al. 2012	130	0.114045	0.511875
00SD03	Sulu orogen	Zhang et al. 2012	130	0.089976	0.511789
00XHY02	Sulu orogen	Zhang et al. 2012	130	0.10991	0.511514
00XHY01	Sulu orogen	Zhang et al. 2012	130	0.113289	0.511554
00SD09	Sulu orogen	Zhang et al. 2012	130	0.097513	0.51179
00SD10	Sulu orogen	Zhang et al. 2012	130	0.089476	0.511711
00SD02	Sulu orogen	Zhang et al. 2012	130	0.095421	0.511657
00SD46	Sulu orogen	Zhang et al. 2012	130	0.092077	0.511658
00SD07	Sulu orogen	Zhang et al. 2012	130	0.091229	0.511532
00DP02	Sulu orogen	Zhang et al. 2012	130	0.096068	0.511673
00SD06	Sulu orogen	Zhang et al. 2012	130	0.10743	0.511474
00SD08	Sulu orogen	Zhang et al. 2012	130	0.108965	0.51155
00SD12	Sulu orogen	Zhang et al. 2012	130	0.099531	0.511718
00SD18	Sulu orogen	Zhang et al. 2012	130	0.100343	0.511717
00SD05	Sulu orogen	Zhang et al. 2012	130	0.104354	0.511459
00SD45	Sulu orogen	Zhang et al. 2012	130	0.095774	0.511702
00DP03	Sulu orogen	Zhang et al. 2012	130	0.09702	0.511639
00SD48	Sulu orogen	Zhang et al. 2012	130	0.095605	0.51172
00XHY05	Sulu orogen	Zhang et al. 2012	130	0.110494	0.511703
05SD36	Sulu orogen	Zhao et al. 2012	210	0.0975	0.511766
05SD37	Sulu orogen	Zhao et al. 2012	210	0.0926	0.511751
05SD38	Sulu orogen	Zhao et al. 2012	210	0.0891	0.511754
05SD40	Sulu orogen	Zhao et al. 2012	210	0.0909	0.51175
05SD39	Sulu orogen	Zhao et al. 2012	210	0.0821	0.511681
05SD42	Sulu orogen	Zhao et al. 2012	210	0.1078	0.51169
03SD47	Sulu orogen	Huang et al. 2006	120	0.0913	0.511637
03SD67	Sulu orogen	Huang et al. 2006	120	0.08628	0.511565
03SD73	Sulu orogen	Huang et al. 2006	120	0.08904	0.511659
03SD80	Sulu orogen	Huang et al. 2006	120	0.08785	0.51167
03SD83	Sulu orogen	Huang et al. 2006	120	0.09331	0.511671
03SD45	Sulu orogen	Huang et al. 2006	120	0.07861	0.51176
03SD58	Sulu orogen	Huang et al. 2006	120	0.09412	0.511729
03SD64	Sulu orogen	Huang et al. 2006	120	0.09573	0.511674
D62	Dabie orogen	Chen et al. 2002	130	0.1001	0.511854
D204	Dabie orogen	Chen et al. 2002	130	0.0909	0.511678
D47	Dabie orogen	Chen et al. 2002	130	0.0976	0.511618
D1362	Dabie orogen	Chen et al. 2002	130	0.0972	0.511654
D201	Dabie orogen	Chen et al. 2002	130	0.101	0.511776
D203	Dabie orogen	Chen et al. 2002	130	0.1009	0.511593
D1172	Dabie orogen	Chen et al. 2002	130	0.086	0.511452
D1082	Dabie orogen	Chen et al. 2002	130	0.0912	0.511306
D202	Dabie orogen	Chen et al. 2002	130	0.0888	0.511563
D205	Dabie orogen	Chen et al. 2002	130	0.0887	0.511517
BJ93-10	Dabie orogen	Chen et al. 2002	130	0.1503	0.511682
BJ93-11	Dabie orogen	Chen et al. 2002	130	0.1034	0.511588
BJ93-21	Dabie orogen	Chen et al. 2002	130	0.1368	0.511809
BJ93-22	Dabie orogen	Chen et al. 2002	130	0.1056	0.511618
BJ93-23	Dabie orogen	Chen et al. 2002	130	0.1116	0.511624
BJ95-03	Dabie orogen	Chen et al. 2002	130	0.165	0.511786
BJ95-04	Dabie orogen	Chen et al. 2002	130	0.1009	0.511781
95DP13	Dabie orogen	Chen et al. 2002	130	0.1249	0.512066
9101	Dabie orogen	Chen et al. 2002	130	0.101	0.511695
9105	Dabie orogen	Chen et al. 2002	130	0.0964	0.511706
9108	Dabie orogen	Chen et al. 2002	130	0.125	0.512074
09DSC01	Dabie orogen	Dai et al. 2011, 2012	125	0.117934	0.511597
09DB94	Dabie orogen	Dai et al. 2011, 2012	125	0.10429	0.511517
09DB95	Dabie orogen	Dai et al. 2011, 2012	125	0.100279	0.511504
09DB96	Dabie orogen	Dai et al. 2011, 2012	125	0.094806	0.51154
09DB97	Dabie orogen	Dai et al. 2011, 2012	125	0.110567	0.511545
BJ93-10	Dabie orogen	Jahn et al. 1999	125	0.1503	0.511682
BJ93-11	Dabie orogen	Jahn et al. 1999	125	0.1034	0.511588
BJ93-21	Dabie orogen	Jahn et al. 1999	125	0.1368	0.511809
BJ93-22	Dabie orogen	Jahn et al. 1999	125	0.1056	0.511618
BJ93-23	Dabie orogen	Jahn et al. 1999	125	0.1116	0.511624
BJ95-04	Dabie orogen	Jahn et al. 1999	125	0.1009	0.511781
95DB-13P	Dabie orogen	Jahn et al. 1999	125	0.1249	0.512066
DZh88-1	Dabie orogen	Huang et al. 2007	130	0.095	0.51163
DZh88-4	Dabie orogen	Huang et al. 2007	130	0.1103	0.512028
DZh-1	Dabie orogen	Huang et al. 2007	130	0.1512	0.511757
DZh-2	Dabie orogen	Huang et al. 2007	130	0.1322	0.51171
01DB-97	Dabie orogen	Wang et al. 2005	130	0.114	0.511801
01DB-106	Dabie orogen	Wang et al. 2005	130	0.12	0.511776
01DB-134	Dabie orogen	Wang et al. 2005	130	0.118	0.511884
01DB-136	Dabie orogen	Wang et al. 2005	130	0.115	0.511939
01DB-152	Dabie orogen	Wang et al. 2005	130	0.12	0.511596
01DB-162	Dabie orogen	Wang et al. 2005	130	0.123	0.511688
20BHY-81	Dabie orogen	Wang et al. 2005	130	0.098	0.511782
20BHY-84	Dabie orogen	Wang et al. 2005	130	0.095	0.51184
DB03M-3-1X	Dabie orogen	Xu et al. 2012	127	0.0939	0.511767
DB03M-3-2X	Dabie orogen	Xu et al. 2012	127	0.0953	0.511722
03T-3-1	Dabie orogen	Xu et al. 2012	127	0.1004	0.511816
W4-1	Dabie orogen	Xu et al. 2012	127	0.094	0.51156
DB03C-26-3	Dabie orogen	Xu et al. 2012	127	0.0845	0.511618
DB03C-27X	Dabie orogen	Xu et al. 2012	127	0.096	0.511705
04TT-4-3	Dabie orogen	Xu et al. 2012	127	0.0925	0.511718
04TT-76-3	Dabie orogen	Xu et al. 2012	127	0.0938	0.511646
DB02-11	Dabie orogen	Xu et al. 2012	127	0.0275	0.511772
04BM-85	Dabie orogen	Xu et al. 2012	127	0.0936	0.51167
04BM-90	Dabie orogen	Xu et al. 2012	127	0.0988	0.511888
03Y-20	Dabie orogen	Xu et al. 2012	127	0.0959	0.511536
04-153-4	Dabie orogen	Xu et al. 2012	127	0.1038	0.511701
04-154-3	Dabie orogen	Xu et al. 2012	127	0.1202	0.511682
04-157-3	Dabie orogen	Xu et al. 2012	127	0.1083	0.511839
04-158-1	Dabie orogen	Xu et al. 2012	127	0.1245	0.511611
01SC01	Dabie orogen	Zhao et al. 2005, 2011	128	0.1389	0.511577
01SHC01	Dabie orogen	Zhao et al. 2005, 2011	128	0.0925	0.511531
01SHC05	Dabie orogen	Zhao et al. 2005, 2011	128	0.1195	0.511603
01SHC09	Dabie orogen	Zhao et al. 2005, 2011	128	0.1536	0.511818
01SHC10	Dabie orogen	Zhao et al. 2005, 2011	128	0.1123	0.511644
01SHC11	Dabie orogen	Zhao et al. 2005, 2011	128	0.1112	0.511648
01SHC12	Dabie orogen	Zhao et al. 2005, 2011	128	0.1152	0.511672
G26	Himalaya/Tibet	Guo et al. 2006	45	0.0928	0.512332
G68	Himalaya/Tibet	Guo et al. 2006	45	0.1032	0.512146
G98-3	Himalaya/Tibet	Guo et al. 2006	45	0.1189	0.512318
G98-1	Himalaya/Tibet	Guo et al. 2006	45	0.1047	0.512307
G98-6	Himalaya/Tibet	Guo et al. 2006	45	0.1054	0.512213
G98-9	Himalaya/Tibet	Guo et al. 2006	45	0.1085	0.512039
G98-0	Himalaya/Tibet	Guo et al. 2006	45	0.1228	0.512385
JC973	Himalaya/Tibet	Guo et al. 2006	45	0.1129	0.512229
JC9719	Himalaya/Tibet	Guo et al. 2006	45	0.1078	0.512407
JC975	Himalaya/Tibet	Guo et al. 2006	45	0.1259	0.512488
JC978	Himalaya/Tibet	Guo et al. 2006	45	0.1454	0.512162
ZF91	Himalaya/Tibet	Guo et al. 2006	45	0.1195	0.512012
ZF96	Himalaya/Tibet	Guo et al. 2006	45	0.1089	0.512342
XY03	Himalaya/Tibet	Guo et al. 2006	45	0.1011	0.512506
XY05	Himalaya/Tibet	Guo et al. 2006	45	0.1162	0.511945
HH72	Himalaya/Tibet	Guo et al. 2006	45	0.0996	0.512361
YS02	Himalaya/Tibet	Guo et al. 2006	45	0.1192	0.512246
QQ08	Himalaya/Tibet	Guo et al. 2006	45	0.0781	0.512206
HS-69	Himalaya/Tibet	Guo et al. 2006	45	0.1122	0.512529
HS07	Himalaya/Tibet	Guo et al. 2006	45	0.1143	0.512438
JH6	Himalaya/Tibet	Guo et al. 2006	45	0.14	0.512441
XT8	Himalaya/Tibet	Guo et al. 2006	45	0.1239	0.512381
XT16	Himalaya/Tibet	Guo et al. 2006	45	0.1195	0.512393
AH-7	Himalaya/Tibet	Guo et al. 2006	45	0.1085	0.512226
QS22	Himalaya/Tibet	Guo et al. 2006	45	0.1491	0.512429
YS72	Himalaya/Tibet	Guo et al. 2006	45	0.103	0.512266
KX84	Himalaya/Tibet	Guo et al. 2006	45	0.1219	0.512442
PL-7	Himalaya/Tibet	Guo et al. 2006	45	0.0991	0.512326
PL-58	Himalaya/Tibet	Guo et al. 2006	45	0.114	0.512113
GZ-S05	Himalaya/Tibet	Guo et al. 2015	25	0.1117	0.511701
GZ-S06	Himalaya/Tibet	Guo et al. 2015	25	0.151	0.511734
GZ-S12	Himalaya/Tibet	Guo et al. 2015	25	0.1439	0.511737
GZ-S15	Himalaya/Tibet	Guo et al. 2015	25	0.1621	0.511765
GZ-S27	Himalaya/Tibet	Guo et al. 2015	25	0.1405	0.511683
SQH-08	Himalaya/Tibet	Guo et al. 2015	25	0.1454	0.511716
SQH-15	Himalaya/Tibet	Guo et al. 2015	25	0.1514	0.511769
16YS	Himalaya/Tibet	Guo et al. 2015	25	0.1389	0.51188
20YS	Himalaya/Tibet	Guo et al. 2015	25	0.1426	0.511703
23YS	Himalaya/Tibet	Guo et al. 2015	25	0.1346	0.511739
25YS	Himalaya/Tibet	Guo et al. 2015	25	0.123	0.511834
JS07	Himalaya/Tibet	Guo et al. 2015	25	0.1392	0.511718
99-B06	Himalaya/Tibet	Guo et al. 2015	25	0.1393	0.511945
99-B09	Himalaya/Tibet	Guo et al. 2015	25	0.142	0.511867
99-B23	Himalaya/Tibet	Guo et al. 2015	25	0.1441	0.511881
99-C12	Himalaya/Tibet	Guo et al. 2015	25	0.1407	0.511809
99-C15	Himalaya/Tibet	Guo et al. 2015	25	0.144	0.511833
99-C28	Himalaya/Tibet	Guo et al. 2015	25	0.1601	0.511794
XB-06	Himalaya/Tibet	Guo et al. 2015	25	0.1587	0.511886
XB-24	Himalaya/Tibet	Guo et al. 2015	25	0.1613	0.511857
BG015	Himalaya/Tibet	Guo et al. 2015	25	0.1352	0.511816
BG026	Himalaya/Tibet	Guo et al. 2015	25	0.1284	0.511958
BG037	Himalaya/Tibet	Guo et al. 2015	25	0.1368	0.511857
BG201	Himalaya/Tibet	Guo et al. 2015	25	0.1297	0.511848
BG203	Himalaya/Tibet	Guo et al. 2015	25	0.1268	0.511932
MG-008	Himalaya/Tibet	Guo et al. 2015	25	0.1313	0.511834
MG-012	Himalaya/Tibet	Guo et al. 2015	25	0.1166	0.511821
MG-015	Himalaya/Tibet	Guo et al. 2015	25	0.116	0.51183
MG-016	Himalaya/Tibet	Guo et al. 2015	25	0.1288	0.511782
GZF3	Himalaya/Tibet	Guo et al. 2015	25	0.0824	0.511957
GZF9	Himalaya/Tibet	Guo et al. 2015	25	0.1107	0.511974
G-029	Himalaya/Tibet	Guo et al. 2015	25	0.0868	0.511954
GH03	Himalaya/Tibet	Guo et al. 2015	25	0.1011	0.511919
GH05	Himalaya/Tibet	Guo et al. 2015	25	0.1041	0.511971
GH09	Himalaya/Tibet	Guo et al. 2015	25	0.0974	0.511994
ZFC004	Himalaya/Tibet	Guo et al. 2015	25	0.1192	0.511914
ZFC008	Himalaya/Tibet	Guo et al. 2015	25	0.1053	0.511867
ZFC009	Himalaya/Tibet	Guo et al. 2015	25	0.1178	0.511808
GB036	Himalaya/Tibet	Guo et al. 2015	25	0.1126	0.511987
CT09	Himalaya/Tibet	Guo et al. 2014	8	0.083	0.512335
CT12	Himalaya/Tibet	Guo et al. 2014	8	0.111	0.512241
CT17	Himalaya/Tibet	Guo et al. 2014	8	0.1129	0.512305
CT05	Himalaya/Tibet	Guo et al. 2014	8	0.1076	0.512218
CT23	Himalaya/Tibet	Guo et al. 2014	8	0.0919	0.512441
QS12	Himalaya/Tibet	Guo et al. 2014	8	0.0947	0.512156
QS27	Himalaya/Tibet	Guo et al. 2014	8	0.1159	0.512341
QS19	Himalaya/Tibet	Guo et al. 2014	8	0.1436	0.512167
QS23	Himalaya/Tibet	Guo et al. 2014	8	0.112	0.512328
QS18	Himalaya/Tibet	Guo et al. 2014	8	0.1188	0.512236
QS24	Himalaya/Tibet	Guo et al. 2014	8	0.0951	0.512148
KY03	Himalaya/Tibet	Guo et al. 2014	8	0.1228	0.512207
KY02	Himalaya/Tibet	Guo et al. 2014	8	0.1426	0.512316
KY06	Himalaya/Tibet	Guo et al. 2014	8	0.1154	0.512127
KY01	Himalaya/Tibet	Guo et al. 2014	8	0.1294	0.512249
HS041	Himalaya/Tibet	Guo et al. 2014	8	0.1207	0.512258
HS046	Himalaya/Tibet	Guo et al. 2014	8	0.1226	0.512105
HS047	Himalaya/Tibet	Guo et al. 2014	8	0.1152	0.512263
HS028	Himalaya/Tibet	Guo et al. 2014	8	0.1247	0.512237
AH607	Himalaya/Tibet	Guo et al. 2014	8	0.0906	0.512387
AH605	Himalaya/Tibet	Guo et al. 2014	8	0.1353	0.512129
AH609	Himalaya/Tibet	Guo et al. 2014	8	0.1016	0.512483
AH602	Himalaya/Tibet	Guo et al. 2014	8	0.1042	0.512474
AH618	Himalaya/Tibet	Guo et al. 2014	8	0.1008	0.512116
AH615	Himalaya/Tibet	Guo et al. 2014	8	0.0989	0.512402
YS74	Himalaya/Tibet	Guo et al. 2014	8	0.1033	0.512287
YS78	Himalaya/Tibet	Guo et al. 2014	8	0.1138	0.512395
YS05	Himalaya/Tibet	Guo et al. 2014	8	0.1181	0.512412
YS79	Himalaya/Tibet	Guo et al. 2014	8	0.1108	0.512462
YS07	Himalaya/Tibet	Guo et al. 2014	8	0.1058	0.512395
KX44	Himalaya/Tibet	Guo et al. 2014	8	0.1387	0.512179
KX51	Himalaya/Tibet	Guo et al. 2014	8	0.1242	0.512062
KX80	Himalaya/Tibet	Guo et al. 2014	8	0.1149	0.512148
KX49	Himalaya/Tibet	Guo et al. 2014	8	0.1414	0.512097
KX62	Himalaya/Tibet	Guo et al. 2014	8	0.1183	0.512124
PL53	Himalaya/Tibet	Guo et al. 2014	8	0.0994	0.512179
PL61	Himalaya/Tibet	Guo et al. 2014	8	0.1115	0.512053
PL3	Himalaya/Tibet	Guo et al. 2014	8	0.1085	0.512427
PL18	Himalaya/Tibet	Guo et al. 2014	8	0.098	0.512013
PL92	Himalaya/Tibet	Guo et al. 2014	8	0.1128	0.512338
PL43	Himalaya/Tibet	Guo et al. 2014	8	0.1014	0.512309
07-SA-21	Himalaya/Tibet	Hebert et al. 2014	15	0.101	0.512339
07-SA-26A	Himalaya/Tibet	Hebert et al. 2014	15	0.1029	0.512419
07-SG-31B	Himalaya/Tibet	Hebert et al. 2014	15	0.0979	0.512298
07-SG-48B	Himalaya/Tibet	Hebert et al. 2014	15	0.0929	0.512339
07-SG-52A	Himalaya/Tibet	Hebert et al. 2014	15	0.102	0.512305
06-SG-200	Himalaya/Tibet	Hebert et al. 2014	15	0.095	0.512167
CM10-04-04	Himalaya/Tibet	Huang et al. 2015	12.5	0.09	0.511958
CM10-04-08	Himalaya/Tibet	Huang et al. 2015	12.5	0.09	0.511952
CM10-04-12	Himalaya/Tibet	Huang et al. 2015	12.5	0.11	0.511927
CM10-04-14	Himalaya/Tibet	Huang et al. 2015	12.5	0.09	0.511894
CM10-04-20	Himalaya/Tibet	Huang et al. 2015	12.5	0.08	0.511927
CM10-04-26	Himalaya/Tibet	Huang et al. 2015	12.5	0.08	0.512
CQQ4-04-02	Himalaya/Tibet	Huang et al. 2015	12.5	0.13	0.511801
CQQ4-04-03	Himalaya/Tibet	Huang et al. 2015	12.5	0.14	0.511835
TE0008/93	Himalaya/Tibet	Miller et al. 1999	25	0.0954	0.511928
TE126/93	Himalaya/Tibet	Miller et al. 1999	25	0.0911	0.511969
TE137/93	Himalaya/Tibet	Miller et al. 1999	25	0.1301	0.511914
TE138/93	Himalaya/Tibet	Miller et al. 1999	25	0.1196	0.511946
TE118/93	Himalaya/Tibet	Miller et al. 1999	25	0.1263	0.511892
JPT24A	Himalaya/Tibet	Williams et al. 2004	25	0.11	0.511955
JPT24B	Himalaya/Tibet	Williams et al. 2004	25	0.13	0.511914
JPT24C	Himalaya/Tibet	Williams et al. 2004	25	0.13	0.511767
JPT22	Himalaya/Tibet	Williams et al. 2004	25	0.09	0.512121
20E39A	Himalaya/Tibet	Williams et al. 2004	25	0.11	0.512419
JPT14.1	Himalaya/Tibet	Williams et al. 2004	25	0.1	0.512021
JPT3	Himalaya/Tibet	Williams et al. 2004	25	0.1	0.512357
JPT4	Himalaya/Tibet	Williams et al. 2004	25	0.09	0.512431
JPT5.2	Himalaya/Tibet	Williams et al. 2004	25	0.09	0.512307
912	Himalaya/Tibet	Williams et al. 2004	25	0.09	0.512152
1105	Himalaya/Tibet	Williams et al. 2004	25	0.11	0.512013
K702	Himalaya/Tibet	Williams et al. 2004	25	0.09	0.511985
K703	Himalaya/Tibet	Williams et al. 2004	25	0.09	0.51211
Bg142	Himalaya/Tibet	Williams et al. 2004	25	0.08	0.51211
Bq141	Himalaya/Tibet	Williams et al. 2004	25	0.08	0.512126
K9026	Himalaya/Tibet	Williams et al. 2004	25	0.09	0.512334
K9029	Himalaya/Tibet	Williams et al. 2004	25	0.08	0.512362
K9032	Himalaya/Tibet	Williams et al. 2004	25	0.09	0.512338
K9039	Himalaya/Tibet	Williams et al. 2004	25	0.09	0.512371
K9002	Himalaya/Tibet	Williams et al. 2004	25	0.11	0.511949
K9017	Himalaya/Tibet	Williams et al. 2004	25	0.09	0.512296
K9019	Himalaya/Tibet	Williams et al. 2004	25	0.09	0.512282
NE0052	NE China	Huang et al. 2024	245	0.112	0.512611
NE0053	NE China	Huang et al. 2024	245	0.144	0.512667
NE0055	NE China	Huang et al. 2024	246	0.157	0.512673
NE0074	NE China	Huang et al. 2024	226	0.113745	0.512747
NE0167	NE China	Huang et al. 2024	204	0.0945587	0.512661
NE0176	NE China	Huang et al. 2024	215	0.128061	0.512721
NE0703	NE China	Huang et al. 2024	177	0.0892242	0.512222
NE0709	NE China	Huang et al. 2024	182	0.123991	0.512689
NE0716	NE China	Huang et al. 2024	187	0.112657	0.51267
NE0719	NE China	Huang et al. 2024	189	0.115067	0.512645
NE0724	NE China	Huang et al. 2024	195	0.124168	0.512636
NE0779	NE China	Huang et al. 2024	172	0.1175	0.512689
NE0816	NE China	Huang et al. 2024	174	0.1307	0.5125
NE1191	NE China	Huang et al. 2024	186	0.2077	0.512592
NE1195	NE China	Huang et al. 2024	182	0.1492	0.512562
NE1200	NE China	Huang et al. 2024	183	0.1228	0.512698
NE1404	NE China	Huang et al. 2024	187	0.1481	0.512737
NE1568	NE China	Huang et al. 2024	170	0.1288	0.512693
NE1665	NE China	Huang et al. 2024	141	0.1257	0.512554
NE1668	NE China	Huang et al. 2024	141	0.1177	0.5125
NE1690	NE China	Huang et al. 2024	133	0.111	0.512549
NE1696	NE China	Huang et al. 2024	129	0.1072	0.512422
NE1698	NE China	Huang et al. 2024	138	0.1166	0.5124
NE1700	NE China	Huang et al. 2024	134	0.1143	0.512376
NE1704	NE China	Huang et al. 2024	126	0.1068	0.512446
NE1725	NE China	Huang et al. 2024	111	0.115285	0.512431
NE1760	NE China	Huang et al. 2024	114	0.101433	0.512432
NE1935	NE China	Huang et al. 2024	140	0.1215	0.5127
NE2429	NE China	Huang et al. 2024	127	0.1033	0.512472
NE2573	NE China	Huang et al. 2024	131	0.134	0.512621
NE2659	NE China	Huang et al. 2024	114	0.121	0.51268
NE2687	NE China	Huang et al. 2024	118	0.1221	0.512474
NE2720	NE China	Huang et al. 2024	106.5	0.1278	0.512727
NE2728	NE China	Huang et al. 2024	101.9	0.1451	0.512754
NE2735	NE China	Huang et al. 2024	100	0.1219	0.512454
NE2745	NE China	Huang et al. 2024	100	0.1216	0.512425
NE2847	NE China	Huang et al. 2024	119	0.13634	0.512487
NE2919	NE China	Huang et al. 2024	136	0.123318	0.512706
NE2922	NE China	Huang et al. 2024	136	0.117752	0.512644
NE2967	NE China	Huang et al. 2024	127	0.1033	0.512472
92969051	Archean/Yilgarn craton	Compilled in Gómez-Frutos et al. 2023	2660	0.1746	0.512348
92969087	Archean/Yilgarn craton	Compilled in Gómez-Frutos et al. 2023	2660	0.1011	0.51108
92969031	Archean/Yilgarn craton	Compilled in Gómez-Frutos et al. 2023	2665	0.1046	0.511059
92969032	Archean/Yilgarn craton	Compilled in Gómez-Frutos et al. 2023	2660	0.0722	0.510475
92969082	Archean/Yilgarn craton	Compilled in Gómez-Frutos et al. 2023	2665	0.0836	0.510711
92969082	Archean/Yilgarn craton	Compilled in Gómez-Frutos et al. 2023	2665	0.0836	0.510704
92969122	Archean/Yilgarn craton	Compilled in Gómez-Frutos et al. 2023	2680	0.0995	0.510941
92969016	Archean/Yilgarn craton	Compilled in Gómez-Frutos et al. 2023	2680	0.1051	0.511055
92969016B	Archean/Yilgarn craton	Compilled in Gómez-Frutos et al. 2023	2690	0.1077	0.511112
92969101	Archean/Yilgarn craton	Compilled in Gómez-Frutos et al. 2023	2680	0.111	0.511258
92969104B	Archean/Yilgarn craton	Compilled in Gómez-Frutos et al. 2023	2680	0.0894	0.510799
92969113A	Archean/Yilgarn craton	Compilled in Gómez-Frutos et al. 2023	2670	0.1091	0.51109
92969024	Archean/Yilgarn craton	Compilled in Gómez-Frutos et al. 2023	2680	0.0839	0.510689
92969025	Archean/Yilgarn craton	Compilled in Gómez-Frutos et al. 2023	2680	0.1724	0.512275
92969038	Archean/Yilgarn craton	Compilled in Gómez-Frutos et al. 2023	2676	0.0782	0.510614
92969067	Archean/Yilgarn craton	Compilled in Gómez-Frutos et al. 2023	2678	0.1011	0.511013
92963213	Archean/Yilgarn craton	Compilled in Gómez-Frutos et al. 2023	2680	0.0943	0.510774
92969073	Archean/Yilgarn craton	Compilled in Gómez-Frutos et al. 2023	2680	0.0835	0.510719
92969080A	Archean/Yilgarn craton	Compilled in Gómez-Frutos et al. 2023	2648	0.0925	0.510855
93969030A	Archean/Yilgarn craton	Compilled in Gómez-Frutos et al. 2023	2680	0.0694	0.510481
92969022	Archean/Yilgarn craton	Compilled in Gómez-Frutos et al. 2023	2660	0.1335	0.511458
92969054	Archean/Yilgarn craton	Compilled in Gómez-Frutos et al. 2023	2660	0.0816	0.510559
92969068	Archean/Yilgarn craton	Compilled in Gómez-Frutos et al. 2023	2660	0.0782	0.510366
[truncated: 395 more rows]
